# Supplementary material for: Benchmarking beta-diversity measures and transfer functions for sedimentary ancient DNA
Source: ISME Commun. 2025 Dec 6;5(1):ycaf230. doi: 10.1093/ismeco/ycaf230 (PMC12753309; doi:10.1093/ismeco/ycaf230)
Supplement: Table_1-3_S1-17_revised_ycaf230 [file table_1-3_s1-17_revised_ycaf230.xlsx]

## Sheet: Table 1_Count_trans
Table 1: Count transformation methods investigated in this study
Abbreviation	Description	Reference
prop	Proportion: Counts in each sample are divided by the sample’s total count to calculate relative abundances.
rarefy	Rarefaction: Subsamples each sample without replacement to an equal, fixed count to standardize sequencing depth.	Sanders 1968
hellinger	Hellinger transformation: Takes the square root of relative abundances to reduce the influence of highly abundant taxa.	Legendre& Gallagher 2001
chi.square	Chi-square transformation: Scales data by dividing by sample totals and taxa sums, then adjusting by the matrix total’s square root. When paired with Euclidean distance, approximates Chi-square distance used in correspondence analysis.	Legendre & Legendre (2012)
CSS	Cumulative Sum Scaling: Normalizes by computing a scaling factor per sample based on counts up to a data-driven threshold, reducing bias from highly variable abundant taxa to improve cross-sample comparability.	﻿Paulson et al., 2013
clr	Centered Log-Ratio: Transforms positive data by taking log ratios centered on the geometric mean, reducing compositional bias. Zeros are typically handled by adding a small pseudocount before transformation.	Aitchison 1986
rclr	Robust Centered Log-Ratio: Similar to clr but accommodates zeros without pseudocounts by centering on the geometric mean of observed (non-zero) features, keeping zeros as zero.	﻿Martino et al., 2019
VST	Variance Stabilizing Transformation: Uses modeled mean-dispersion relationships to transform normalized counts, producing data with approximately constant variance across means.	Anders & Huber 2010
TMM	Trimmed Mean of M-values: Normalizes data by weighting log-fold changes (M-values) with inverse variance estimates to adjust for compositional differences between samples.	﻿Robinson & Oshlack, 2010
TMMwsp	Trimmed Mean of M-values with Singleton Pairing: Extension of TMM designed for sparse data with many zeros, pairing singleton positive counts across samples to stabilize normalization.	Chen et al., 2025
wrench	Wrench Transformation: An empirical Bayes method estimating sample-specific scaling factors using group information and a hurdle log-normal model to normalize sparse, zero-inflated data and correct compositional bias.	Senthil Kumar et al., 2018
GMPR	Geometric Mean of Pairwise Ratios: Normalizes zero-inflated data by calculating size factors based on medians of pairwise abundance ratios, robust to zeros and outliers, ideal for sparse microbiome counts.	Chen et al., 2018
kmer	k-mer Decomposition: Breaks sequences into overlapping k-length substrings (k-mers), then counts and normalizes based on k-mer frequency	Asgari et al., 2018

## Sheet: Table 2_Betadiversity-indices
Table 2: Beta diversity metrics investigated in this study
Abbreviation	Metric	Description	Reference	R package
Euc	Euclidean	Calculates the straight-line distance between two points in multi-dimensional space.		vegan
Bray	Bray-Curtis	Measures dissimilarity based on the sum of minimum shared abundances relative to total abundances.	Bray & Curtis, 1957	vegan
Canberra	Canberra	Emphasizes relative differences by weighting smaller values more heavily in the distance calculation.	Lance & Williams, 1966	vegan
Kulczynski	Kulczynski	Computes the average ratio of minimum to total abundances, highlighting shared low-abundance taxa.	Kulczynski, 1927	vegan
Horn	Horn	Quantifies pairwise overlap in taxa abundances, adjusted by sample-specific concentration indices.	Horn, 1966	vegan
Gower	Gower	Handles mixed data types by averaging scaled differences across all variables, both numeric and categorical.	Gower, 1971	vegan
altGower	Alternate Gower	Variant of Gower distance with adjusted weighting between categorical and numeric variables.	Podani, 1999	vegan
Chao	Chao	Estimates similarity while accounting for unseen species pairs to correct undersampling bias.	Chao et al., 2005	vegan
Pearson	Pearson	Distance derived from Pearson correlation coefficient, capturing linear association between samples.	Pearson, 1895	factoextra
Spearman	Spearman	Distance derived from Spearman rank correlation, capturing monotonic relationships between samples.	Spearman, 1904	factoextra
RF	Random Forest Proximity	Measures similarity based on the frequency two samples fall into the same terminal nodes in Random Forest classification.	Breiman, 2001	randomForest
TINA	Taxa Interaction-Adjusted, weighted	Calculates weighted average similarity of pairwise taxa interactions based on abundances.	﻿Schmidt et al., 2016	See paper github
PINA	Phylogenetic Interaction-Adjusted, weighted	Calculates weighted average similarity of pairwise taxa phylogenetic relationships.	﻿Schmidt et al., 2016	See paper github
UniFrac	Fast UniFrac, weighted	Measures phylogenetic distance as the fraction of branch length unique to each community, weighted by abundance.	﻿Hamady et al., 2010	phyloseq
gUniFrac05	Generalized UniFrac (α = 0.5)	Generalized UniFrac balancing presence/absence and abundance differences with α = 0.5.	Chen et al., 2012	gUniFrac
gUniFracVAW	Variance Adjusted Weighted UniFrac	Generalized UniFrac variant that adjusts weights to reduce variance effects and improve sensitivity.	Chang et al., 2011	gUniFrac

## Sheet: Table 3_Ordination_methods
Table 3: Ordinations methods investigated in this study
Abbreviation	Description	Use case	Reference	R package
PCoA	Principal Coordinate Analysis: Projects dissimilarity matrix (e.g., Bray–Curtis) into Euclidean space	Beta-diversity plots	Gower, 1966	ape
NMDS	Non-metric Multidimensional Scaling: Preserves rank order of dissimilarities into the ordination space	Non-linear ecological gradients	Kruskal, 1964	vegan
t-SNE	t-Distributed Stochastic Neighbor Embedding : Preserves local neighborhoods / manifold structure	Clustering or visualizing sample types, often in ML workflows	van der Maaten & Hinton, 2008	Rtsne
UMAP	Uniform Manifold Approximation and Projection: Preserves local neighborhoods / manifold structure	Clustering or visualizing sample types, often in ML workflows	McInnes et al., 2018	umap

## Sheet: Table S1_Datasets
Table S1: List of empirical datasets used in this study.
Datasets_short_names	Ecosystem - Location	Cluster/Gradient	#samples cluster/gradient	#factor levels / gradient length	Marker	Sequencing techniques	Processing Pipeline	#reads cluster/gradient (modern DNA)	#taxa - modern DNA	#reads cluster/gradient (ancient DNA)	#taxa - ancient DNA	Link / DOI	Description
ArctFresh	Freshwaters - Arctic	Cluster	100	2	Bacteria - 16S V4	HiSeq	Deblur (ASV)	83102	1657	84852	1184	See in: ﻿10.1038/s41467-022-28034-z	Water samples from Arctic lake and a watershed
Ji_WTP	Water distribution system - USA	Cluster	58	2	Bacteria - 16S V4	MiSeq	Mothur (OTU)	2072610	1639	2071024	1174	10.1371/journal. pone.0141087	Water samples from a water treatment plant and a distribution system
sw_plastic_frere	Seawater - Bay of Brest	Cluster	24	2	Bacteria - 16S V4-V5	MiSeq	Deblur (ASV)	39263	1823	38434	1295	10.1016/j.envpol.2018.07.023	Marine plastic vs seawater samples from the Bay of Brest, Northern Atlantic
sed_plastic_hoellein	Water and sediment - Lake Michigan	Cluster	24	2	Bacteria - 16S V4	MiSeq	Deblur (ASV)	27166	1474	31808	1156	10.1086/693012	River plastic vs sediment samples from the North Shore Channel of Lake Michigan
wood_plastic_kesy	Mesocosms - Baltic Sea	Cluster	48	2	Bacteria - 16S V4	MiSeq	Deblur (ASV)	96000	1446	100211	1164	10.3389/fmicb.2019.01665	Marine plastic vs wood samples in the Baltic Sea
glass_plastic	Seawater - North Sea	Cluster	16	2	Bacteria - 16S V4	MiSeq	Deblur (ASV)	32000	1359	33726	1086	10.1371/journal.pone.0159289	Marine plastic vs glass samples from the North Sea
sed_plastic_rosato	Slurry microcosms	Cluster	24	2	Bacteria - 16S V1-V3	MiSeq	Deblur (ASV)	48000	1537	51780	1322	10.1016/j.scitotenv.2019.135790	Marine plastic vs sediment samples from anaerobic slurry microcosms
sw_sed_detender	Marine plastic litter - North Sea	Cluster	36	2	Bacteria - 16S V3-V4	MiSeq	Deblur (ASV)	44494	1587	49503	1305	10.1021/acs.est.5b01093	Marine seawater vs sediment samples from the Belgian North Sea
seston_plastic	Rivers - Lake Michigan	Cluster	52	2	Bacteria - 16S V4	MiSeq	Deblur (ASV)	68031	1500	72321	1189	10.1002/ecs2.1556	River plastic vs seston samples from the North Shore Channel of Lake Michigan
ArctTrans	Soil - Arctic	Cluster	100	2	Bacteria - 16S V4	MiSeq	Deblur (ASV)	45150	1553	48719	1185	See in: ﻿10.1038/s41467-022-28034-z	Canadian and American Arctic soils vs Russian Arctic soils
Blueberry	Soil - Nova Scotia, Canada	Cluster	48	2	Bacteria - 16S V6-V8	Miseq	Deblur (ASV)	89549	1618	91512	1290	10.1094/PBIOMES-03-17-0012-R	Soil from bulk soil or blueberry rhizosphere-associated soil
ArctFire	Soil - Arctic	Cluster	94	2	Bacteria - 16S V4	HiSeq	Deblur (ASV)	2429585	996	2427772	823	See in: ﻿10.1038/s41467-022-28034-z	Soil samples from Artic soils, locations of fires vs control samples
HMP	Human body parts	Cluster	125	5	Bacteria - 16S V1V3	454	OTUPipe (OTU)	614398	2582	615131	1988	10.1093/aje/kwz006	Bacterial communities from different body parts
EcoImpact	Rivers - Switzerland	Cluster	45	3	Invertebrate - COI	MiSeq	Dada2 (ASV)	6573347	2047	6573409	1557	10.3897/mbmg.6.79351	Water samples from 24 rivers systems in Switzerland
Bourhane	Soil, rivers and lakes - Tunisia	Cluster	54	3	Bacteria - 16S V4-V5	Miseq	Swarm (OTU)	260805	1566	261832	1370	10.1016/j.jhazmat.2021.126789	Lake, River and Soil samples in Tunisia
Garate22	Seawater plankton - Bay of Biscay	Cluster	100	2	Eukaryotes - 18S V1-V2	MiSeq	Swarm (OTU)	4984572	1153	4985510	1149	10.1111/1462-2920.16153	Seawater samples from coastal and open ocean in the Bay of Biscay
Garate25	Estuaries sediment - Bay of Biscay	Cluster	126	6	Bacteria - 16S V4	MiSeq	Swarm (OTU)	3307213	1732	3307610	1513	10.1101/2025.01.07.631661	Sediments from contrasted estuaries in the Bay of Biscay
TREN	Deep sea trench - North Pacific	Cluster/Gradient	52/52	5/9	Foraminifera - 18S 37F	Miseq	Swarm (OTU)	4509117/4509117	1044/1044	4509682/4510688	879/859	10.1016/j.pocean.2019.102175	Marine sediment samples along depth from abysaal to hadal depths
TARA	Seawater plankton - Global Scale	Cluster/Gradient	125/100	5/83	Eukaryotes - 18S V9	HiSeq	Swarm (OTU)	208308668/165984652	3835/3889	208308275/165986175	2434/2307	10.1594/PANGAEA.843022 + 10.1594/PANGAEA.843017	Plankton samples from the surface ocean at global scale
FISH	Aquaculture - Coastal Norway	Cluster/Gradient	116/107	5/44	Eukaryotes - 18S V1-V2	Miseq	Swarm (OTU)	7784427/6897064	1841/1798	7785245/6895703	1563/1517	10.1021/acs.est.7b01518	Marine sediments in the vicinity of Salmon farms in coastal Norway
Mandala	Estuaries sediment - Bay of Biscay	Cluster/Gradient	120/100	12/100	Bacteria - 16S V4	MiSeq	Swarm (OTU)	854407/1271921	1516/4428	854386/1275463	1266/3694	10.1111/mec.15489	Sediments from contrasted estuaries in the Bay of Biscay
DIAT	Rivers - Switzerland	Gradient	112	98	Diatoms - rbcL	MiSeq	Dada2 (ASV)	3245094	1525	3243698	1241	10.1111/mec.15646	Benthic diatoms from rivers in Switzerland
PYR	Phyllosphere - France	Gradient	48	4	Fungi - ITS1	454	Uclust (OTU)	206073	3713	216295	2962	﻿10.1016/j.funeco.2011.12.004	Phyllosphere fungal communities along an elevation gradient
Flegontova	Seawater plankton - Weddell Sea	Gradient	110	65	Eukaryotes - 18S V9	HiSeq	Dada2 (ASV)	148916326	3712	148895557	3363	﻿10.1038/s42003-023-04452-7	Plankton samples from the euphotic to mesopelagic in Weddell Sea
Neilson	Desert soil - Atacama Desert	Gradient	51	16	Bacteria - 16S V4	MiSeq	Deblur (ASV)	1572305	2803	1576504	2257	10.1128/msystems.00195-16	Soil bacteria collected along a gradient of temperatures in Atacama Desert
Rousk	Soil - Hoosfield Acid strip, UK	Gradient	26	25	Bacteria - 16S V1-V2	454	Cd-hit (OTU)	39125	2949	48668	2338	10.1038/ismej.2010.58	Soil bacteria collected along a gradient of pH
Lauber	Soil - USA	Gradient	87	75	Bacteria - 16S V1-V2	454	Megablast (OTU)	40927	2244	49578	1788	10.1128/AEM.00335-09	Soil bacteria collected along a gradient of pH

## Sheet: Table S2_F-stat_comp_syn_clus
Table S2: Median F-stat values obtained for each combination of count transformation and beta-diversity indices across the 30 synthetic cluster datasets
Methods	Comm. separation (F-stat) for modern DNA	Comm. separation (F-stat) for ancient DNA	DNA states separation (F-stat) for ancient DNA	Diff. DNA Betadispersion (F-stat) for ancient DNA
chi.square_Pearson	176.237	6.80415	3.5256	152.61
prop_Pearson	1194.81	5.23684	3.10566	106.333
TMM_Pearson	1194.81	5.23684	3.10566	106.333
wrench_Pearson	1194.81	5.23684	3.10566	106.333
TMMwsp_Pearson	1194.81	5.23684	3.10566	106.333
rarefy_Pearson	663.796	5.20029	3.06568	106.238
chi.square_Horn	179.915	5.04183	6.04825	211.753
TMM_Horn	1088.29	5.02535	4.00646	106.913
prop_Horn	1088.29	5.02535	4.00646	106.913
TMMwsp_Horn	1088.29	5.02535	4.00646	106.913
wrench_Horn	1088.29	5.02535	4.00646	106.913
rarefy_Horn	685.95	4.94465	4.0157	104.915
TMM_Kulczynski	71.1439	4.16361	3.84282	278.486
TMMwsp_Kulczynski	71.103	4.15927	3.55713	290.614
GMPR_Pearson	61.1338	4.002	3.35475	85.0765
prop_Kulczynski	74.4795	3.94336	5.24281	265.939
prop_Bray	74.4795	3.94336	5.24281	265.939
TMM_Bray	70.7472	3.93793	4.47854	287.173
rclr_Spearman	18.3753	3.91771	2.20726	338.497
TMMwsp_Bray	70.6963	3.91696	4.61106	300.019
TMM_altGower	70.1748	3.90665	-7.55541	21.8194
rarefy_Kulczynski	52.3603	3.87017	5.2262	263.523
rarefy_Bray	52.3603	3.87017	5.2262	263.523
chi.square_Kulczynski	32.77	3.80314	4.97243	442.484
TMMwsp_Gower	17.8384	3.79678	9.61219	48.0841
chi.square_Bray	32.7455	3.77386	5.08278	441.245
TMM_Gower	18.0458	3.73543	9.63413	38.2104
GMPR_Horn	58.1914	3.66744	3.95268	79.1747
rclr_Pearson	14.3048	3.66509	2.07545	400.573
TMMwsp_altGower	70.2838	3.63644	-7.69101	18.961
prop_altGower	71.5351	3.53792	-10.6762	91.614
chi.square_Gower	18.722	3.5129	8.66724	11.0106
prop_Gower	18.722	3.5129	8.66724	11.0106
hellinger_Pearson	209.382	3.51226	2.59206	275.778
rarefy_altGower	50.1716	3.40302	-10.9342	99.5964
raw_UniFrac	89.9092	3.35358	4.35766	104.914
chi.square_altGower	32.0472	3.34715	-11.8074	31.6269
rarefy_UniFrac	67.3241	3.31607	4.33445	104.647
rarefy_gUniFracVAW	31.8194	3.28267	7.67286	9.1946
raw_gUniFracVAW	43.9735	3.2216	8.54677	8.95688
rarefy_TINA	30335	3.16677	-2.9453	9.02263
rarefy_Gower	14.8344	3.16239	7.95463	9.17398
hellinger_Kulczynski	33.7742	3.07495	2.43523	585.113
raw_gUniFrac05	39.7153	3.05185	7.19541	384.6
hellinger_altGower	32.8889	3.03101	-3.90123	95.0706
hellinger_Gower	16.7845	2.94657	14.3267	54.2221
raw_PINA	702.453	2.91494	-1.58349	3.4434
rarefy_gUniFrac05	31.0087	2.91373	7.08977	380.735
raw_TINA	53701.7	2.87594	-2.9652	8.84792
rarefy_PINA	571.843	2.86745	-1.60915	3.48008
hellinger_Bray	33.8666	2.83865	4.47417	649.773
GMPR_Kulczynski	13.8018	2.79605	4.11534	244.895
hellinger_Horn	215.608	2.72574	5.53653	318.771
hellinger_RF	11.3028	2.71721	6.55447	72.8595
chi.square_RF	11.2346	2.71507	6.38	71.4353
prop_RF	11.3965	2.71431	6.47231	69.5534
GMPR_altGower	8.03505	2.6594	-10.339	14.6799
chi.square_Euc	45.7639	2.64442	1.19977	117.34
wrench_altGower	36.6083	2.60594	-15.497	18.1907
rarefy_RF	12.0942	2.59899	6.57775	86.0007
hellinger_Euc	49.5155	2.59714	3.84947	544.737
rclr_Euc	6.51015	2.59557	4.86383	14.1794
rclr_RF	8.19206	2.57268	5.21023	57.7008
TMM_RF	10.6961	2.55747	8.07498	88.2023
GMPR_Gower	5.91967	2.52027	6.53853	2.74722
GMPR_Bray	9.62659	2.49831	3.76808	132.875
TMMwsp_RF	10.5591	2.49739	7.7879	90.6605
wrench_Kulczynski	38.768	2.45988	7.60715	254.233
chi.square_Spearman	34.5412	2.42312	4.0082	609.889
prop_Canberra	11.4392	2.34001	5.2407	755.386
chi.square_Canberra	11.4392	2.34001	5.2407	755.386
TMM_Canberra	11.0492	2.23805	5.20345	760.212
CSS_RF	9.32869	2.18941	4.90867	71.4457
TMMwsp_Canberra	11.0081	2.17198	5.17428	767.279
wrench_Bray	33.8991	2.16598	8.09671	104.921
wrench_Gower	15.3084	2.15278	3.4299	41.4234
rarefy_Canberra	9.58874	2.14201	5.15491	875.164
clr_Pearson	42.6775	2.019	2.67705	661.928
CSS_Pearson	44.5018	1.96791	2.88629	677.861
CSS_Gower	14.426	1.94295	15.3922	101.468
CSS_Kulczynski	17.3453	1.92217	1.37199	686.784
hellinger_Canberra	10.0905	1.86882	5.84602	1031.6
CSS_altGower	16.0006	1.83371	-1.31961	337.989
VST_Pearson	58.3594	1.79864	2.92977	772.075
wrench_RF	8.86954	1.74754	4.70854	51.6605
GMPR_RF	4.39887	1.72701	6.389	33.6719
CSS_Bray	17.1255	1.71287	4.74583	755.869
rarefy_Spearman	23.1653	1.65555	3.84873	826.925
clr_Euc	14.603	1.65433	4.00828	223.12
GMPR_Canberra	4.45491	1.60515	4.66513	408.84
CSS_Horn	41.1314	1.52697	4.34757	635.977
VST_Euc	19.4393	1.51099	5.34797	267.117
wrench_Canberra	9.23717	1.45371	6.25317	236.372
clr_Spearman	33.2148	1.44547	4.31221	863.949
CSS_Spearman	33.2148	1.44547	4.31221	863.949
hellinger_Spearman	33.2148	1.44547	4.31221	863.949
prop_Spearman	33.2148	1.44547	4.31221	863.949
TMM_Spearman	33.2148	1.44547	4.31221	863.949
TMMwsp_Spearman	33.2148	1.44547	4.31221	863.949
VST_Spearman	33.2148	1.44547	4.31221	863.949
wrench_Spearman	33.2148	1.44547	4.31221	863.949
kmer_Pearson	3.4817	1.44084	-6.95518	30.3724
kmer_Horn	3.47982	1.41268	-6.8747	30.4372
GMPR_Spearman	21.5149	1.40688	4.42612	876.787
kmer_Spearman	3.92226	1.39919	-4.71632	89.943
CSS_Canberra	7.16513	1.38301	6.50133	1167.96
VST_RF	7.73791	1.27576	14.2881	90.6607
clr_RF	8.0138	1.17892	13.8988	108.019
kmer_altGower	2.45097	1.1228	0.327098	165.393
kmer_Gower	2.58771	1.08323	1.62182	365.327
kmer_Kulczynski	2.45764	1.05324	1.17095	252.257
kmer_Bray	2.45764	1.05324	1.17095	252.257
kmer_RF	1.83447	1.01321	4.30587	401.301
kmer_Canberra	2.68178	1.00975	3.44127	377.291
rarefy_Chao	27.1993	0.907953	5.83241	397.138
raw_Chao	27.6795	0.891684	5.83901	406.063

## Sheet: Table S3_F-stat_comp_syn_grad
Table S3: Median F-stat values obtained for each combination of count transformation and beta-diversity indices across the 30 synthetic gradient datasets
Methods	Comm. separation (F-stat) for modern DNA	Comm. separation (F-stat) for ancient DNA	DNA states separation (F-stat) for ancient DNA	Diff. DNA Betadispersion (F-stat) for ancient DNA
chi.square_Pearson	68.0839	3.09218	4.86176	232.93
rarefy_Horn	92.3865	2.55581	4.79709	134.819
TMM_Horn	103.65	2.46373	4.69426	132.331
TMMwsp_Horn	103.65	2.46373	4.69426	132.331
wrench_Horn	103.65	2.46373	4.69426	132.331
prop_Horn	103.65	2.46373	4.69426	132.331
rarefy_Pearson	93.9306	2.32171	3.61697	142.853
TMM_Kulczynski	33.3649	2.30805	4.64716	329.962
chi.square_Horn	66.7072	2.26953	8.24281	270.042
TMMwsp_Kulczynski	33.6957	2.21458	4.49886	341.661
TMM_Bray	34.0566	2.2126	5.64224	323.647
prop_Pearson	103.718	2.20094	3.58285	143.087
wrench_Pearson	103.718	2.20094	3.58285	143.087
TMMwsp_Pearson	103.718	2.20094	3.58285	143.087
TMM_Pearson	103.718	2.20094	3.58285	143.087
TMMwsp_Bray	34.3594	2.17715	5.70595	353.446
rclr_Spearman	6.95448	2.15763	2.39158	448.755
TMM_Gower	9.53091	2.15109	13.1044	46.5381
TMMwsp_Gower	9.58903	2.12803	13.4954	52.7357
chi.square_Gower	10.0301	2.1268	11.3485	12.0699
prop_Gower	10.0301	2.1268	11.3485	12.0699
hellinger_RF	6.60115	2.10612	6.72596	86.2446
prop_Bray	34.8663	2.05579	6.88073	312.364
prop_Kulczynski	34.8663	2.05579	6.88073	312.364
chi.square_RF	6.88287	2.04769	6.87003	87.3447
raw_gUniFracVAW	22.8365	2.04278	10.6217	10.6426
rarefy_Bray	30.499	2.03825	6.76986	295.954
rarefy_Kulczynski	30.499	2.03825	6.76986	295.954
rclr_RF	5.04101	2.0125	5.49818	56.5022
prop_RF	7.08667	2.01198	6.73202	85.5423
TMMwsp_altGower	33.6321	1.99304	-7.39528	30.0619
chi.square_Kulczynski	17.1004	1.98823	6.28581	527.19
chi.square_Bray	17.2848	1.98166	6.48484	526.064
rarefy_RF	7.6882	1.9702	7.11186	105.463
TMM_altGower	33.692	1.96652	-7.3227	31.13
rclr_Pearson	5.47987	1.96072	2.2747	433.849
rarefy_Gower	8.51899	1.95237	9.43371	11.3583
TMM_RF	6.4168	1.95004	8.70876	100.564
rarefy_altGower	30.0933	1.94296	-11.008	101.162
prop_altGower	33.8757	1.93443	-10.956	89.5961
TMMwsp_RF	6.72395	1.92379	8.39599	93.6255
raw_UniFrac	44.0029	1.89479	5.51042	132.31
rarefy_UniFrac	39.1483	1.88759	5.47715	131.088
raw_gUniFrac05	21.5632	1.83232	8.93348	453.151
chi.square_altGower	17.0239	1.82929	-12.1072	27.2794
rarefy_gUniFrac05	17.2634	1.82415	8.60174	442.399
rarefy_gUniFracVAW	17.9778	1.80705	9.0947	10.7515
hellinger_Pearson	68.3255	1.79473	2.6527	276.987
hellinger_Kulczynski	17.0486	1.79413	2.77787	587.851
hellinger_Gower	9.33688	1.78889	17.1696	75.4177
GMPR_Horn	11.1363	1.71568	5.06746	121.335
GMPR_Pearson	11.97	1.71131	4.30163	124.634
hellinger_altGower	16.9767	1.707	-3.93271	105.023
GMPR_Gower	3.60683	1.70445	6.77885	3.34331
hellinger_Bray	17.2806	1.68807	5.08179	654.171
GMPR_Kulczynski	5.28119	1.65716	4.86483	280.564
CSS_RF	5.88207	1.654	5.23715	80.699
GMPR_Bray	4.09556	1.64741	4.42125	169.179
chi.square_Euc	26.1756	1.63232	1.36925	154.252
wrench_altGower	29.2137	1.59414	-15.2204	23.8502
chi.square_Canberra	6.08029	1.58079	6.0452	960.225
prop_Canberra	6.08029	1.58079	6.0452	960.225
hellinger_Euc	27.89	1.56797	4.44258	687.493
chi.square_Spearman	12.3148	1.56486	4.29972	650.072
rclr_Euc	3.1845	1.53573	5.50807	30.6666
hellinger_Horn	72.7089	1.53501	6.13928	342.668
rarefy_Canberra	5.13641	1.50342	5.68437	1127.51
wrench_Gower	8.65599	1.47905	4.83233	35.1554
TMM_Canberra	5.7603	1.47401	5.87096	942.005
TMMwsp_Canberra	5.74473	1.4675	5.85203	956.365
wrench_Bray	29.1708	1.45199	10.2039	125.234
GMPR_altGower	4.32609	1.42578	-10.5675	19.2771
wrench_Kulczynski	29.4205	1.38636	9.51072	276.159
GMPR_RF	2.76159	1.37813	6.59619	29.5303
clr_Pearson	12.9591	1.37162	2.63117	551.717
wrench_RF	5.47914	1.36675	4.92117	51.6916
CSS_Kulczynski	7.48513	1.34184	1.79053	717.382
CSS_Pearson	12.9188	1.33191	2.89744	644.394
CSS_altGower	7.30583	1.33182	-1.32536	343.658
hellinger_Canberra	5.31575	1.33048	6.27157	1081.69
GMPR_Canberra	2.68507	1.32008	4.85124	420.036
raw_TINA	-315.266	1.31011	-3.72564	12.9141
rarefy_PINA	40.5335	1.28459	-4.03646	4.16576
rarefy_Spearman	7.80712	1.2796	3.75091	764.073
VST_Pearson	26.9086	1.27583	2.88209	658.987
clr_Euc	6.16027	1.26401	4.08175	266.567
CSS_Bray	7.32303	1.25202	5.16821	770.845
CSS_Gower	7.52395	1.24227	16.849	101.021
CSS_Horn	11.4811	1.23184	4.54761	622.747
VST_Euc	11.8599	1.20612	5.23702	326.964
wrench_Canberra	5.48856	1.18573	6.61388	198.438
VST_RF	4.87385	1.16903	15.2489	91.96
GMPR_Spearman	7.50336	1.1622	4.49381	835.43
raw_PINA	46.6371	1.15318	-4.13122	4.12338
clr_Spearman	11.0657	1.13982	4.3912	791.637
CSS_Spearman	11.0657	1.13982	4.3912	791.637
hellinger_Spearman	11.0657	1.13982	4.3912	791.637
prop_Spearman	11.0657	1.13982	4.3912	791.637
TMM_Spearman	11.0657	1.13982	4.3912	791.637
TMMwsp_Spearman	11.0657	1.13982	4.3912	791.637
VST_Spearman	11.0657	1.13982	4.3912	791.637
wrench_Spearman	11.0657	1.13982	4.3912	791.637
clr_RF	4.3224	1.10195	13.8087	93.4846
rarefy_TINA	-366.505	1.06992	-3.73852	15.7925
CSS_Canberra	3.87782	1.06483	6.89315	1107.2
rarefy_Chao	7.86069	0.99207	6.0411	431.784
raw_Chao	9.76032	0.967473	5.98594	440.648
kmer_RF	1.49902	0.966152	4.07978	380.065
kmer_altGower	1.72986	0.962464	0.291189	198.046
kmer_Gower	1.79957	0.95503	1.62827	444.345
kmer_Bray	1.73029	0.930741	1.17438	310.812
kmer_Kulczynski	1.73029	0.930741	1.17438	310.812
kmer_Spearman	2.18407	0.924407	-4.78465	92.472
kmer_Canberra	1.74962	0.916426	3.80576	410.519
kmer_Horn	2.066	0.777277	-6.72277	35.8531
kmer_Pearson	2.08665	0.734111	-6.81007	38.7493

## Sheet: Table S4_F-stat_comp_emp_clus
Table S4: Median F-stat values obtained for each combination of count transformation and beta-diversity indices across the 21 empirical cluster datasets
Methods	Comm. separation (F-stat) for modern DNA	Comm. separation (F-stat) for ancient DNA	DNA states separation (F-stat) for ancient DNA	Diff. DNA Betadispersion (F-stat) for ancient DNA
raw_TINA	24.147	17.6004	0.640347	1.07078
rarefy_TINA	22.7646	15.9669	0.659132	1.45703
clr_Pearson	9.69227	5.60861	1.10849	7.49896
VST_Pearson	9.63752	5.45733	1.08377	7.27206
CSS_Pearson	9.3069	5.33608	1.11065	7.37835
CSS_Horn	8.48628	5.14704	1.48618	11.9522
hellinger_Pearson	8.74975	4.92623	1.14437	7.76519
hellinger_Horn	8.36499	4.55748	1.65873	11.6613
TMM_RF	7.22068	4.54907	2.21844	26.7752
CSS_Kulczynski	6.96992	4.51301	1.03669	11.076
wrench_Pearson	9.01295	4.51012	1.20892	4.73679
TMM_Pearson	9.01295	4.51012	1.20892	4.73679
TMMwsp_Pearson	9.01295	4.51012	1.20892	4.73679
prop_Pearson	9.01295	4.51012	1.20892	4.73679
rarefy_Pearson	8.77952	4.50681	1.20842	4.73194
wrench_RF	8.66571	4.50626	1.68301	14.8646
rarefy_Spearman	7.88906	4.44515	1.06602	6.77564
CSS_RF	7.14402	4.43837	1.82056	16.7128
clr_Spearman	7.88906	4.38061	1.12614	6.56781
CSS_Spearman	7.88906	4.38061	1.12614	6.56781
hellinger_Spearman	7.88906	4.38061	1.12614	6.56781
prop_Spearman	7.88906	4.38061	1.12614	6.56781
TMM_Spearman	7.88906	4.38061	1.12614	6.56781
TMMwsp_Spearman	7.88906	4.38061	1.12614	6.56781
VST_Spearman	7.88906	4.38061	1.12614	6.56781
wrench_Spearman	7.88906	4.38061	1.12614	6.56781
rarefy_RF	7.38308	4.36598	2.00197	25.6951
GMPR_Spearman	7.86768	4.36411	1.12065	6.53282
TMMwsp_RF	7.53963	4.35143	1.9279	14.7249
chi.square_RF	7.1422	4.31356	2.19585	24.4164
chi.square_Spearman	7.54364	4.27159	1.07608	5.55613
hellinger_RF	7.19492	4.26661	2.21072	19.282
CSS_Bray	6.97181	4.25454	1.39349	12.039
raw_Chao	8.63009	4.23189	1.73081	11.2807
prop_RF	7.33612	4.16681	2.06402	28.2141
TMMwsp_Horn	8.72384	4.1142	1.31329	6.2774
prop_Horn	8.72384	4.1142	1.31329	6.2774
TMM_Horn	8.72384	4.1142	1.31329	6.2774
wrench_Horn	8.72384	4.1142	1.31329	6.2774
hellinger_Kulczynski	7.18664	4.10146	1.16607	12.994
rarefy_Horn	8.49923	4.06226	1.31292	5.1437
rarefy_Chao	8.37778	4.04381	1.59322	9.47195
hellinger_Bray	7.13274	3.92975	1.36438	12.8455
GMPR_RF	7.13009	3.92537	2.06766	25.6433
TMM_Kulczynski	7.22203	3.57565	1.05743	7.00252
GMPR_Horn	8.22743	3.56196	1.3301	4.36517
GMPR_Pearson	8.43926	3.48114	1.15395	3.60906
clr_Euc	6.20384	3.33438	1.25139	12.5858
rclr_RF	5.02656	3.30973	1.91515	22.7938
prop_Bray	7.18321	3.19375	1.43446	8.26364
prop_Kulczynski	7.18321	3.19375	1.43446	8.26364
hellinger_Euc	6.22129	3.17914	1.16618	9.79033
rclr_Pearson	5.00054	3.17761	1.05521	4.46591
rarefy_Bray	6.77001	3.1703	1.43282	8.19448
rarefy_Kulczynski	6.77001	3.1703	1.43282	8.19448
wrench_Kulczynski	6.93952	3.1054	1.52642	8.29432
TMM_Bray	6.19385	3.09842	1.43638	7.14308
TMMwsp_Kulczynski	7.15246	3.05927	1.34613	7.26594
GMPR_Kulczynski	7.06684	3.02368	1.37123	5.51085
VST_Euc	6.0932	3.00585	1.33381	16.706
GMPR_Bray	6.25712	2.96191	1.35003	5.53877
TMMwsp_Bray	7.03392	2.7638	1.625	7.82426
chi.square_Pearson	4.29484	2.74975	0.978654	2.02295
chi.square_Kulczynski	4.44317	2.58278	1.12738	7.21345
wrench_Bray	6.07516	2.54312	1.54301	6.96711
VST_RF	4.86757	2.50432	11.5023	10.796
chi.square_Bray	4.37892	2.50234	1.15406	6.95972
CSS_Canberra	4.46113	2.49468	1.30612	10.0852
chi.square_Horn	4.03959	2.47321	1.27215	3.52089
CSS_Gower	4.62952	2.40816	0.565581	13.5696
rclr_Euc	3.20028	2.30868	1.04245	9.6545
hellinger_altGower	4.80982	2.25668	-1.92661	12.126
CSS_altGower	4.17854	2.17111	-0.293399	36.7582
hellinger_Canberra	4.14618	2.14072	1.24882	9.54258
hellinger_Gower	2.49082	1.96999	0.364315	12.4639
rclr_Spearman	2.89205	1.96071	1.03532	1.81016
chi.square_Canberra	3.38136	1.95491	1.18907	7.61856
prop_Canberra	3.38136	1.95491	1.18907	7.61856
rarefy_Canberra	3.39749	1.94004	1.18448	8.01186
TMM_Canberra	3.0718	1.88386	1.19092	8.28996
TMMwsp_Canberra	3.35465	1.86046	1.24226	7.65678
GMPR_Canberra	3.12671	1.84973	1.18065	6.67921
wrench_Canberra	3.0256	1.80267	1.24244	5.65571
prop_altGower	2.76638	1.70354	-5.70647	7.83912
clr_RF	3.98988	1.62301	13.4041	9.76669
chi.square_altGower	1.20501	1.60728	-4.18417	9.1133
chi.square_Euc	2.19114	1.59226	1.03355	6.27548
TMM_Gower	1.80818	1.42188	-0.169621	10.5862
rarefy_altGower	2.75799	1.4186	-6.14633	8.76616
rarefy_Gower	2.00443	1.37127	0.165804	10.8828
prop_Gower	2.0261	1.35116	0.0938176	9.32326
chi.square_Gower	2.0261	1.35116	0.0938176	9.32326
TMMwsp_Gower	2.03211	1.3306	0.416917	8.04253
wrench_Gower	1.48222	1.2834	0.469024	8.13884
GMPR_Gower	1.87035	1.25871	-0.0655947	8.2372
GMPR_altGower	1.68873	1.02698	-6.31483	5.28332
TMMwsp_altGower	1.87416	0.680343	-5.88834	4.28417
TMM_altGower	1.18623	-0.488566	-2.34062	1.88355
wrench_altGower	0.392276	-1.6686	-8.61234	2.29439

## Sheet: Table S5_F-stat_comp_emp_grad
Table S5: Median F-stat values obtained for each combination of count transformation and beta-diversity indices across the 10 empirical gradient datasets
Methods	Comm. separation (F-stat) for modern DNA	Comm. separation (F-stat) for ancient DNA	DNA states separation (F-stat) for ancient DNA	Diff. DNA Betadispersion (F-stat) for ancient DNA
raw_TINA	51.1845	42.9918	0.772026	2.13712
rarefy_TINA	72.2813	28.8255	0.980254	3.24904
clr_Pearson	20.2504	9.34652	1.39049	17.8778
CSS_Pearson	17.0871	9.03688	1.41699	18.2803
VST_Pearson	18.5299	8.77718	1.37252	17.5319
hellinger_Pearson	19.6575	8.58035	1.39779	10.0603
CSS_Horn	16.3545	8.40947	1.9674	23.3691
hellinger_Horn	18.9405	7.78791	1.69551	11.2604
GMPR_RF	10.3512	7.6343	2.18972	14.4726
wrench_RF	10.5292	7.55784	1.77373	13.3175
prop_RF	11.9388	7.47876	2.08112	19.6167
raw_Chao	23.929	7.36839	2.04576	14.2347
CSS_Kulczynski	12.4486	7.26984	1.23087	26.229
clr_Spearman	12.5906	7.21467	1.32245	17.0343
CSS_Spearman	12.5906	7.21467	1.32245	17.0343
hellinger_Spearman	12.5906	7.21467	1.32245	17.0343
prop_Spearman	12.5906	7.21467	1.32245	17.0343
TMM_Spearman	12.5906	7.21467	1.32245	17.0343
TMMwsp_Spearman	12.5906	7.21467	1.32245	17.0343
VST_Spearman	12.5906	7.21467	1.32245	17.0343
wrench_Spearman	12.5906	7.21467	1.32245	17.0343
GMPR_Spearman	12.5729	7.19269	1.31744	16.951
chi.square_RF	10.2116	7.14911	2.1943	23.6111
chi.square_Spearman	12.2118	7.06408	1.25074	14.2862
TMM_RF	11.2661	7.0159	2.52434	22.0921
hellinger_RF	10.9068	6.84811	2.11046	26.7071
TMMwsp_RF	10.8552	6.80618	1.75249	14.1645
CSS_Bray	12.2104	6.78544	1.67446	24.6317
CSS_RF	11.4509	6.76289	1.93442	11.1628
hellinger_Kulczynski	11.5781	6.6662	1.42611	19.8247
VST_RF	14.0271	6.57835	4.95174	6.17594
hellinger_Bray	11.4152	6.36121	1.59004	18.0559
rclr_Pearson	11.1765	6.24325	1.35032	4.90671
clr_Euc	9.67411	5.82743	1.85245	6.52671
TMMwsp_Pearson	12.513	5.80033	1.42789	4.81001
prop_Pearson	12.513	5.80033	1.42789	4.81001
wrench_Pearson	12.513	5.80033	1.42789	4.81001
TMM_Pearson	12.513	5.80033	1.42789	4.81001
CSS_Gower	8.20804	5.47994	0.874839	7.25158
prop_Horn	12.1044	5.2857	1.58567	5.89055
TMM_Horn	12.1044	5.2857	1.58567	5.89055
TMMwsp_Horn	12.1044	5.2857	1.58567	5.89055
wrench_Horn	12.1044	5.2857	1.58567	5.89055
TMM_Kulczynski	10.5823	5.26014	1.35642	6.85169
rclr_RF	8.23531	5.20895	1.82662	19.3127
rarefy_Pearson	12.0963	5.07717	1.30246	3.8686
VST_Euc	9.12055	5.05324	1.94748	8.13821
hellinger_Euc	9.97804	5.00773	1.28143	11.923
wrench_Kulczynski	10.2446	4.93048	1.54324	9.45322
GMPR_Pearson	11.5271	4.92344	1.35923	3.88234
prop_Kulczynski	10.3782	4.92074	1.42374	9.46182
prop_Bray	10.3782	4.92074	1.42374	9.46182
rarefy_Chao	19.9187	4.90289	2.03932	14.1597
TMMwsp_Kulczynski	10.2502	4.79358	1.46697	9.76118
rarefy_RF	9.58248	4.72534	2.04848	14.1668
rarefy_Horn	11.7549	4.67312	1.42611	5.02378
rarefy_Spearman	10.4332	4.63069	1.35178	17.5436
GMPR_Horn	10.9458	4.56661	1.4212	5.55999
GMPR_Kulczynski	9.36343	4.43809	1.33211	7.91893
TMMwsp_Bray	9.82722	4.33394	1.61233	10.8848
TMM_Bray	9.55334	4.24606	1.39872	9.42429
GMPR_Bray	7.86708	4.04687	1.4567	8.2658
clr_RF	11.6181	3.93586	6.45324	6.2155
rarefy_Kulczynski	9.24243	3.90898	1.30732	8.94476
rarefy_Bray	9.24243	3.90898	1.30732	8.94476
chi.square_Pearson	6.4808	3.82254	1.21464	1.98576
hellinger_Gower	6.1108	3.7925	0.667441	8.20023
wrench_Bray	8.88232	3.75936	1.45104	10.7385
rclr_Euc	5.37283	3.59816	1.28083	3.5328
CSS_Canberra	6.04917	3.58941	1.40068	21.1156
chi.square_Kulczynski	5.81364	3.57625	1.29515	6.78734
chi.square_Bray	5.64635	3.44162	1.32572	6.35462
chi.square_Horn	6.30361	3.43833	1.42575	3.13405
hellinger_Canberra	5.27117	3.10503	1.32735	20.9014
CSS_altGower	6.44703	2.97876	-0.230571	24.693
rclr_Spearman	4.03376	2.73402	1.15997	3.87334
chi.square_Canberra	4.06703	2.48801	1.24494	18.3361
prop_Canberra	4.06703	2.48801	1.24494	18.3361
chi.square_Gower	4.25895	2.46064	0.481308	6.4188
prop_Gower	4.25895	2.46064	0.481308	6.4188
TMMwsp_Canberra	4.01334	2.42232	1.27025	19.8321
TMM_Gower	4.3198	2.32	0.165314	6.96389
GMPR_Canberra	3.952	2.29898	1.20435	17.833
TMM_Canberra	4.01891	2.29635	1.2221	18.215
rarefy_Gower	3.79988	2.22618	0.565091	9.27194
wrench_Canberra	3.65991	2.20145	1.26276	12.7823
rarefy_Canberra	3.75527	2.15293	1.25307	19.054
hellinger_altGower	6.03508	2.04103	-2.61812	4.55293
TMMwsp_Gower	4.1151	1.99872	0.785822	4.66394
GMPR_Gower	3.18126	1.97197	0.438041	4.94892
wrench_Gower	2.87546	1.8985	0.714648	6.1294
chi.square_Euc	3.35347	1.79407	1.14344	8.04438
rarefy_altGower	4.36126	1.51064	-7.80686	9.30337
wrench_altGower	0.928722	1.11003	-11.6128	0.83101
prop_altGower	3.11218	0.760196	-7.92594	2.38165
TMM_altGower	3.18608	0.615268	-1.88153	1.63844
TMMwsp_altGower	3.0177	0.405141	-8.10626	2.62304
chi.square_altGower	1.47592	0.0440748	-5.92968	1.84094
GMPR_altGower	1.84711	-1.22976	-4.74852	6.1037

## Sheet: Table S6_F-stat_ord_syn_clus
Table S6: Median F-stat values obtained for each combination of count transformation, beta-diversity indices and ordination methods across the 30 synthetic cluster datasets
Methods	Comm. separation (F-stat) for modern DNA	Comm. separation (F-stat) for ancient DNA	DNA states separation (F-stat) for ancient DNA	Diff. DNA betadispersion (F-stat) for ancient DNA
chi.square_Canberra_UMAP	16774.1	174.821	0.0969708	3.21369
prop_Canberra_UMAP	16517.3	165.475	0.0791165	3.40406
TMM_Canberra_UMAP	15964.1	159.196	0.0999109	3.78043
TMMwsp_Canberra_UMAP	14442.5	141.008	0.0934628	4.03053
rclr_Spearman_UMAP	7817.46	127.26	0.187333	2.66078
rarefy_Canberra_UMAP	19495.5	125.443	0.178008	3.8349
hellinger_Canberra_UMAP	7505.24	105.21	0.151175	3.27742
chi.square_Kulczynski_UMAP	42276.6	86.9491	0.191775	5.83549
rclr_Pearson_UMAP	4445.62	86.2082	0.128689	3.22918
hellinger_Kulczynski_UMAP	44364	84.5312	0.123306	5.18373
hellinger_Bray_UMAP	40818.7	83.3814	0.137144	6.29007
chi.square_Bray_UMAP	45033.5	82.8306	0.272809	6.54755
chi.square_Horn_UMAP	37373.1	60.2329	0.28576	5.27558
chi.square_Euc_UMAP	43027.9	59.3999	0.297191	4.79072
chi.square_Pearson_UMAP	39572.6	59.2763	0.276789	5.64653
chi.square_altGower_UMAP	40474.1	58.0781	0.835623	4.343
hellinger_altGower_UMAP	48747.7	55.1383	1.21908	3.96845
clr_Pearson_UMAP	23600.9	46.85	0.170043	4.4261
rarefy_gUniFrac05_UMAP	37687.6	43.8736	1.0081	5.81955
raw_gUniFrac05_UMAP	37851.2	43.0881	1.16867	5.03658
TMM_Kulczynski_UMAP	37966.5	41.9608	0.374818	5.84602
CSS_Bray_UMAP	16499.4	41.5953	0.272702	5.70694
VST_Pearson_UMAP	33629.4	41.0595	0.230903	3.93012
CSS_Pearson_UMAP	31167.3	40.6227	0.315922	4.64494
TMMwsp_Bray_UMAP	35070.9	39.9718	0.423039	5.29546
TMM_Bray_UMAP	37764.1	39.7452	0.340672	5.54848
rclr_Spearman_tSNE	543.505	38.4395	0.174027	9.42681
TMMwsp_Kulczynski_UMAP	37398.4	36.718	0.319937	5.56767
chi.square_Spearman_UMAP	22112.3	36.5773	0.173758	4.87632
CSS_Kulczynski_UMAP	21334.1	35.9688	1.00931	4.26224
CSS_Horn_UMAP	22883.9	34.9402	0.294667	5.15604
prop_Kulczynski_UMAP	35975.5	34.8268	0.630478	5.01061
CSS_altGower_UMAP	20648.1	34.5157	1.00793	4.15249
prop_altGower_UMAP	36599.9	34.3896	0.463526	4.35624
TMM_altGower_UMAP	31538.3	33.2294	1.27779	3.97587
rarefy_Kulczynski_UMAP	37805.8	32.7088	0.454918	5.54259
prop_Bray_UMAP	35815.3	32.5339	0.565271	5.72828
rarefy_Bray_UMAP	36337.8	31.5335	0.448423	5.95531
rarefy_altGower_UMAP	36724.9	31.385	0.407544	4.86697
TMMwsp_altGower_UMAP	28801.7	30.6468	1.26363	4.06233
prop_Canberra_tSNE	857.184	30.2581	0.447026	8.44957
hellinger_Pearson_UMAP	38728.4	28.0131	0.421514	5.52158
chi.square_Pearson_tSNE	5975.84	27.8384	0.519035	8.48983
TMMwsp_Canberra_tSNE	774.795	25.9241	0.241628	8.03211
hellinger_Euc_UMAP	45036	25.9114	0.302215	5.39897
TMM_Canberra_tSNE	783.519	25.7859	0.276504	8.97368
chi.square_Canberra_tSNE	851.634	25.4573	0.398945	7.55913
rarefy_UniFrac_UMAP	26546.7	25.3688	0.656885	5.81561
chi.square_Euc_tSNE	2657.67	24.2553	0.59303	7.94896
raw_UniFrac_UMAP	29496.4	24.1339	1.0111	5.86478
rclr_Pearson_tSNE	369.453	23.3245	0.234857	9.26292
chi.square_Bray_tSNE	2673.55	21.7401	0.77171	13.1229
hellinger_Horn_UMAP	39593	21.3596	0.77687	5.67097
chi.square_altGower_tSNE	2217.86	21.1522	0.636815	12.0838
CSS_Canberra_UMAP	1579.99	20.878	0.684669	3.79656
wrench_Pearson_UMAP	21153.5	20.3911	0.500612	5.87566
TMM_Horn_UMAP	22862.9	20.1725	0.51737	6.27981
clr_Spearman_UMAP	21153.8	20.0007	0.336634	5.00888
CSS_Spearman_UMAP	21153.8	20.0007	0.336634	5.00888
hellinger_Spearman_UMAP	21153.8	20.0007	0.336634	5.00888
prop_Spearman_UMAP	21153.8	20.0007	0.336634	5.00888
TMM_Spearman_UMAP	21153.8	20.0007	0.336634	5.00888
TMMwsp_Spearman_UMAP	21153.8	20.0007	0.336634	5.00888
VST_Spearman_UMAP	21153.8	20.0007	0.336634	5.00888
wrench_Spearman_UMAP	21153.8	20.0007	0.336634	5.00888
TMM_Pearson_UMAP	20767.5	19.8219	0.475319	5.69207
chi.square_Kulczynski_tSNE	2765.3	19.8112	0.669083	12.2561
TMMwsp_Pearson_UMAP	22339.6	19.6981	0.469904	6.33961
rarefy_Canberra_tSNE	932.887	19.5516	0.517583	9.34001
wrench_Horn_UMAP	21227.3	19.293	0.52962	5.70551
prop_Horn_UMAP	24254.1	19.2462	0.361305	6.39826
rarefy_Spearman_UMAP	11294.3	19.2442	0.320183	4.51056
rarefy_Horn_UMAP	20932.6	18.9646	0.440609	5.93692
prop_Pearson_UMAP	22483.2	18.2715	0.502868	5.68946
rarefy_Pearson_UMAP	21414.8	18.0981	0.384639	6.31377
chi.square_Horn_tSNE	5479.36	17.9887	0.601336	10.9929
TMMwsp_Horn_UMAP	19998.2	17.5764	0.609203	5.47215
raw_TINA_UMAP	29204.6	16.6228	0.718234	5.62641
GMPR_Kulczynski_UMAP	1079.12	16.4072	1.88886	3.83714
TMM_Kulczynski_tSNE	4041.12	16.3815	0.484242	10.1809
rarefy_TINA_UMAP	24616.7	16.0432	0.418568	4.98893
hellinger_Bray_tSNE	2492.36	15.5959	0.279431	10.0718
hellinger_Kulczynski_tSNE	2395.81	15.5444	0.369346	10.8465
rclr_Spearman_PCoA	354.054	14.868	14.7553	4.03
hellinger_altGower_tSNE	2130.33	14.5938	1.4693	10.8993
hellinger_Canberra_tSNE	520.81	14.5286	0.387317	9.55051
TMM_Bray_tSNE	3339.56	13.9476	0.850939	10.4245
chi.square_Pearson_PCoA	1159.23	13.6874	15.7287	4.72963
prop_altGower_tSNE	3392.19	13.5774	0.671107	10.417
TMM_altGower_tSNE	2784.91	13.4183	1.70706	9.43478
TMMwsp_Kulczynski_tSNE	3675.94	13.1139	0.621203	8.70105
TMMwsp_altGower_tSNE	2567.44	12.4897	1.14478	10.2507
GMPR_Spearman_UMAP	10114.9	12.4776	0.449149	4.33353
clr_Euc_UMAP	20964.9	12.3801	11.0525	3.33169
GMPR_Horn_UMAP	404.635	11.546	0.842426	3.79379
rarefy_Kulczynski_tSNE	3670.68	11.2514	0.771208	11.0955
prop_Bray_tSNE	3946.02	11.1383	0.685584	10.7012
rarefy_Pearson_tSNE	3558.61	10.888	0.659367	8.66392
TMMwsp_Bray_tSNE	3504.05	10.8604	1.16881	11.1174
rarefy_altGower_tSNE	3228.68	10.3801	0.525242	10.8005
wrench_Horn_tSNE	3611.63	10.2994	0.663358	9.16205
prop_Pearson_tSNE	3490.87	10.2193	1.06438	8.67167
chi.square_Pearson_NMDS	672.94	10.1384	2.41991	11.9157
prop_Kulczynski_tSNE	3741.43	9.96925	1.09834	11.6073
rarefy_Bray_tSNE	3762.39	9.5557	0.904919	10.6688
wrench_Canberra_UMAP	8533.26	9.49269	12.3971	2.13787
TMM_Pearson_tSNE	3715.35	9.44537	0.648168	10.4152
TMMwsp_Pearson_tSNE	3442.86	9.41787	1.04339	8.75785
GMPR_Pearson_UMAP	327.636	9.36023	0.95674	4.09599
chi.square_Spearman_tSNE	1657.29	9.21217	0.467491	12.6092
wrench_Pearson_tSNE	3735.43	9.1306	1.01959	9.41648
CSS_altGower_tSNE	1052.46	9.05741	1.1901	13.4836
wrench_Kulczynski_UMAP	17423.6	8.9138	10.9273	4.00343
hellinger_Euc_tSNE	3472.05	8.78864	0.442934	10.3558
TMM_Horn_tSNE	3697.53	8.68511	0.595686	9.26503
rarefy_gUniFrac05_tSNE	2676.63	8.67536	4.97945	10.397
rarefy_Horn_tSNE	3502.26	8.57065	0.799778	9.13096
raw_gUniFrac05_tSNE	2600.91	8.18621	4.84666	10.8391
raw_UniFrac_tSNE	3050.79	8.02449	1.6475	9.96031
CSS_Kulczynski_tSNE	1024.27	8.01576	0.788129	12.75
chi.square_Horn_PCoA	1033.19	7.99486	36.2535	4.99874
TMMwsp_Horn_tSNE	3468.61	7.82671	0.917893	8.70737
rclr_Pearson_PCoA	168.615	7.67718	14.4871	6.12926
hellinger_Pearson_tSNE	6594.67	7.57584	0.55411	10.161
rarefy_Pearson_PCoA	428.992	7.5423	6.49822	5.87963
rarefy_UniFrac_tSNE	2737.23	7.51229	1.88023	10.1847
prop_Pearson_PCoA	488.573	7.43429	6.54155	5.83604
TMMwsp_Pearson_PCoA	488.573	7.43429	6.54155	5.83604
TMM_Pearson_PCoA	488.573	7.43429	6.54155	5.83604
wrench_Pearson_PCoA	488.573	7.43429	6.54155	5.83604
chi.square_Kulczynski_PCoA	2789.19	7.42847	47.7885	6.94945
rarefy_TINA_tSNE	9456.37	7.32072	0.827988	9.30501
GMPR_Kulczynski_tSNE	207.555	7.19937	1.53692	9.47011
chi.square_Bray_PCoA	2793.82	7.18882	49.7036	7.01281
prop_Horn_tSNE	3423.57	7.12316	0.824138	8.91691
rclr_Spearman_NMDS	85.6518	7.07214	0.324552	12.0877
rarefy_Horn_PCoA	417.419	7.03064	10.0035	6.09158
wrench_Horn_PCoA	458.759	6.93258	10.1672	6.07384
prop_Horn_PCoA	458.759	6.93258	10.1672	6.07384
TMMwsp_Horn_PCoA	458.759	6.93258	10.1672	6.07384
TMM_Horn_PCoA	458.759	6.93258	10.1672	6.07384
TMM_Kulczynski_PCoA	1610.54	6.84387	21.4256	6.33381
TMM_altGower_PCoA	972.877	6.81168	2.21198	7.08407
TMMwsp_Kulczynski_PCoA	1674.2	6.80783	20.1	7.46795
raw_PINA_UMAP	7012.85	6.69572	2.94015	4.95694
prop_Gower_UMAP	28820.6	6.59394	30.6147	4.1746
rarefy_PINA_UMAP	5251.51	6.35042	2.63063	4.73528
TMM_Bray_PCoA	1534.84	6.32155	29.9675	5.97795
TMMwsp_Gower_UMAP	28451.4	6.22005	29.3657	4.64002
GMPR_Bray_UMAP	145.057	6.15252	1.70208	2.44878
rarefy_Gower_UMAP	20869.6	6.047	29.5234	3.91253
TMM_Gower_NMDS	300.933	6.04105	43.9226	2.57504
rclr_RF_PCoA	452.511	5.97092	57.861	1.48064
VST_Euc_UMAP	24828.2	5.95769	35.8362	3.91375
prop_RF_PCoA	774.185	5.85117	77.3128	2.1796
clr_Pearson_tSNE	1507.5	5.79498	0.270833	11.3328
CSS_Bray_tSNE	937.177	5.79462	0.263727	10.8045
rclr_Euc_PCoA	71.2932	5.78236	58.3044	1.68339
rarefy_Gower_PCoA	1242.76	5.70375	75.9251	1.86635
hellinger_RF_PCoA	826.215	5.70145	79.2244	2.12164
TMMwsp_Gower_NMDS	286.096	5.65593	45.3614	3.54507
rarefy_Canberra_PCoA	1401.93	5.65405	92.5107	4.59311
wrench_altGower_UMAP	3857.4	5.64638	8.04355	3.45335
VST_Pearson_tSNE	2450.17	5.64077	0.289761	11.1151
GMPR_Canberra_UMAP	313.682	5.6207	0.957069	1.91704
chi.square_Gower_PCoA	1400.64	5.61751	79.9379	1.93085
prop_Gower_PCoA	1400.64	5.61751	79.9379	1.93085
chi.square_Canberra_PCoA	1318.58	5.61304	91.1334	3.84882
prop_Canberra_PCoA	1318.58	5.61304	91.1334	3.84882
chi.square_RF_PCoA	846.513	5.56396	77.9027	2.1293
rarefy_RF_PCoA	927.127	5.52467	77.4656	2.37104
TMM_Canberra_PCoA	1225.57	5.48147	92.7678	4.58696
rclr_RF_NMDS	183.483	5.45873	37.9499	4.14921
GMPR_Pearson_tSNE	203.004	5.45849	1.33041	6.94822
TMMwsp_Gower_PCoA	1420.85	5.42529	83.1832	1.92913
TMMwsp_Bray_PCoA	1536.08	5.36131	32.0529	6.64267
prop_Kulczynski_PCoA	1667.98	5.3378	39.5072	5.94008
prop_Bray_PCoA	1667.98	5.3378	39.5072	5.94008
rarefy_Kulczynski_PCoA	1269.1	5.30555	39.2119	5.72176
rarefy_Bray_PCoA	1269.1	5.30555	39.2119	5.72176
chi.square_Horn_NMDS	604.799	5.2761	1.27454	12.892
GMPR_altGower_UMAP	187.563	5.22526	3.67068	2.32981
CSS_Pearson_tSNE	1726.28	5.1869	0.47946	11.8947
TMMwsp_Canberra_PCoA	1213.49	5.16088	93.326	4.2906
TMM_Gower_PCoA	1496.15	5.15715	84.7239	1.74345
GMPR_Horn_PCoA	82.266	5.10879	9.11562	3.34457
CSS_RF_PCoA	563.226	5.04335	63.0329	2.02017
chi.square_Gower_UMAP	28616.4	5.02374	39.0575	4.49095
raw_TINA_tSNE	10523	4.9829	0.591698	10.1962
rarefy_gUniFracVAW_UMAP	32246.8	4.96364	36.5946	5.39244
GMPR_Pearson_PCoA	88.6168	4.85075	5.85571	3.30273
GMPR_Horn_tSNE	179.986	4.76528	1.05186	6.89977
prop_Gower_tSNE	1251.94	4.66279	43.4528	5.29281
GMPR_Canberra_tSNE	31.8474	4.6317	0.824251	5.82247
chi.square_RF_NMDS	389.923	4.57942	53.001	7.08125
prop_RF_NMDS	314.132	4.54576	54.1781	6.03771
prop_Gower_NMDS	234.164	4.48694	48.6574	2.27241
chi.square_Gower_NMDS	234.164	4.48694	48.6574	2.27241
TMMwsp_RF_PCoA	712.605	4.46938	95.114	2.02129
chi.square_Gower_tSNE	1313.08	4.46931	41.8618	5.64825
rarefy_RF_NMDS	446.105	4.38408	56.6334	6.78453
wrench_Gower_PCoA	656.316	4.38186	29.6309	2.08485
rarefy_Gower_tSNE	1298.93	4.32983	43.7052	4.86226
TMMwsp_Gower_tSNE	1337.08	4.31178	40.2676	6.05069
rarefy_Spearman_tSNE	984.302	4.30585	0.405093	11.0566
hellinger_Horn_tSNE	5805.69	4.27995	1.03709	11.2819
TMM_Gower_UMAP	26231.8	4.22179	38.6056	4.86254
chi.square_Spearman_PCoA	885.422	4.19093	53.6369	5.61107
wrench_Gower_NMDS	107.908	4.15738	14.3115	4.7611
rclr_Pearson_NMDS	112.824	4.15142	0.344779	13.1829
raw_gUniFracVAW_UMAP	31610.3	4.14124	39.8099	4.44931
rarefy_Gower_NMDS	281.978	4.1281	45.3902	2.50105
TMM_Gower_tSNE	1391.85	4.12774	51.8087	5.81756
TMM_RF_PCoA	755.2	4.09177	97.412	2.29455
rclr_RF_tSNE	402.311	4.07305	37.0186	5.26529
TMM_Kulczynski_NMDS	866.457	4.00129	0.728618	14.0313
rarefy_Horn_NMDS	433.413	3.98467	1.85663	10.5894
wrench_Canberra_tSNE	494.211	3.96666	10.1204	3.9301
hellinger_RF_NMDS	330.437	3.94485	54.7281	6.95945
rclr_Euc_NMDS	74.6909	3.933	34.3852	2.24095
CSS_RF_tSNE	569.16	3.87875	35.9746	7.54741
raw_PINA_tSNE	1007.92	3.87604	3.33791	6.0526
TMM_altGower_NMDS	636.4	3.85515	1.23526	10.6322
GMPR_Bray_tSNE	31.3283	3.83557	2.41593	5.30601
TMMwsp_RF_NMDS	322.001	3.83094	63.5731	5.54014
rarefy_PINA_tSNE	772.939	3.76632	3.53716	6.01834
TMMwsp_Pearson_NMDS	551.152	3.70105	2.30161	10.9712
TMM_Pearson_NMDS	551.152	3.70105	2.30161	10.9712
prop_Pearson_NMDS	551.152	3.70105	2.30161	10.9712
wrench_Pearson_NMDS	551.152	3.70105	2.30161	10.8549
hellinger_Pearson_PCoA	760.541	3.6474	10.8987	6.7425
rarefy_Pearson_NMDS	537.292	3.63658	2.56016	10.9071
TMM_RF_NMDS	348.197	3.63626	64.7167	6.93496
rclr_Euc_UMAP	1809.54	3.52432	41.267	4.90493
wrench_altGower_tSNE	557.61	3.50488	4.92749	6.53756
hellinger_Euc_PCoA	1886.14	3.45284	34.0224	5.94726
GMPR_Kulczynski_PCoA	168.946	3.38863	29.1082	3.75539
hellinger_Canberra_PCoA	577.987	3.34856	124.832	5.20644
wrench_Bray_UMAP	5237.44	3.34522	23.831	2.43278
wrench_Gower_tSNE	491.417	3.33991	19.8679	3.41721
wrench_Horn_NMDS	462.789	3.26558	1.77559	11.7108
TMM_Horn_NMDS	462.789	3.26558	1.77559	11.7108
prop_Horn_NMDS	462.789	3.26558	1.77559	11.7108
TMMwsp_Horn_NMDS	462.789	3.26558	1.77559	11.7108
TMMwsp_Kulczynski_NMDS	883.889	3.23699	0.546849	17.0729
CSS_Canberra_tSNE	250.969	3.21996	0.525852	11.2189
CSS_RF_NMDS	308.439	3.1453	38.2941	5.81849
rclr_Euc_tSNE	211.058	3.13933	50.5917	5.53562
rarefy_Bray_NMDS	932.748	3.1225	1.82657	15.3699
rarefy_Kulczynski_NMDS	932.748	3.1225	1.82657	15.3699
GMPR_Horn_NMDS	70.0955	3.07675	2.17123	8.70742
hellinger_Gower_PCoA	1382.58	3.07253	146.967	1.87428
chi.square_Kulczynski_NMDS	758.692	3.04989	1.83511	19.0053
CSS_Horn_tSNE	1340.91	3.02643	0.550082	10.56
GMPR_Pearson_NMDS	77.4527	3.00293	2.01632	8.99073
chi.square_RF_tSNE	875.719	2.9577	58.6627	8.43943
prop_Kulczynski_NMDS	858.942	2.95401	1.70083	16.0995
prop_Bray_NMDS	858.942	2.95295	1.70083	16.1003
TMMwsp_altGower_PCoA	860.801	2.95107	1.88435	7.46548
TMMwsp_altGower_NMDS	656.295	2.94106	1.28636	11.915
wrench_Kulczynski_tSNE	1140.28	2.91961	11.6929	5.89908
wrench_Gower_UMAP	7987.83	2.9136	16.8892	2.72903
CSS_RF_UMAP	8353.27	2.88379	55.8301	6.17318
TMM_Bray_NMDS	876.019	2.83026	0.922925	16.4113
raw_Chao_UMAP	8.26271	2.80533	1.84423	4.40085
rarefy_UniFrac_PCoA	821.681	2.77261	16.5019	6.29759
chi.square_Bray_NMDS	784.738	2.74859	1.80419	16.9872
rarefy_gUniFracVAW_tSNE	2122.06	2.73927	42.2771	6.52021
raw_UniFrac_PCoA	1044.79	2.72563	17.539	6.1651
hellinger_Kulczynski_PCoA	2122.02	2.66646	21.7047	9.40182
GMPR_altGower_tSNE	66.3116	2.65923	3.05726	3.87922
hellinger_Kulczynski_NMDS	706.293	2.63018	0.697043	18.5192
hellinger_Canberra_NMDS	90.4195	2.62111	0.211243	16.1338
prop_RF_tSNE	859.423	2.57875	65.202	8.17635
TMMwsp_Bray_NMDS	870.876	2.55418	0.841316	16.5398
TMMwsp_Canberra_NMDS	175.652	2.5465	0.343626	19.9139
hellinger_Pearson_NMDS	884.068	2.49675	0.572748	15.5647
raw_gUniFracVAW_tSNE	2397.7	2.48821	39.3291	5.85912
rarefy_Canberra_NMDS	413.405	2.48333	1.22354	16.9049
chi.square_Canberra_NMDS	205.87	2.46866	0.934454	17.5954
prop_Canberra_NMDS	205.87	2.46866	0.934191	17.5954
rarefy_RF_tSNE	1147.43	2.4636	67.0675	7.38604
TMM_Canberra_NMDS	172.461	2.44195	0.34131	17.9462
rarefy_altGower_NMDS	742.627	2.42003	0.436949	17.7538
hellinger_Euc_NMDS	786.674	2.41303	0.428309	18.1773
chi.square_Euc_PCoA	1864.82	2.40087	1.36185	6.74441
GMPR_Bray_NMDS	7.93734	2.33541	2.22176	9.77505
chi.square_Spearman_NMDS	251.463	2.3269	0.800076	17.0536
GMPR_Kulczynski_NMDS	94.5919	2.29602	1.43893	14.162
clr_Euc_tSNE	1083.81	2.29282	19.7798	7.81087
rarefy_gUniFracVAW_NMDS	404.302	2.28958	13.443	5.43067
hellinger_RF_tSNE	930.736	2.28108	64.3225	7.97308
raw_UniFrac_NMDS	648.583	2.24642	3.30572	10.0244
clr_Spearman_tSNE	1049.14	2.21138	0.42044	11.2277
CSS_Spearman_tSNE	1049.14	2.21138	0.42044	11.2277
hellinger_Spearman_tSNE	1049.14	2.21138	0.42044	11.2277
prop_Spearman_tSNE	1049.14	2.21138	0.42044	11.2277
TMM_Spearman_tSNE	1049.14	2.21138	0.42044	11.2277
TMMwsp_Spearman_tSNE	1049.14	2.21138	0.42044	11.2277
VST_Spearman_tSNE	1049.14	2.21138	0.42044	11.2277
wrench_Spearman_tSNE	1049.14	2.21138	0.42044	11.2277
rclr_RF_UMAP	5234.42	2.12959	50.5095	4.45026
raw_TINA_PCoA	511.488	2.08931	0.800815	5.20572
GMPR_Gower_tSNE	59.4635	2.05708	43.5599	2.49361
wrench_RF_tSNE	360.191	2.05126	27.3281	4.75812
rarefy_Chao_UMAP	6.02195	2.04476	2.42661	4.01897
raw_PINA_PCoA	88.257	2.02857	2.02062	4.7643
rarefy_UniFrac_NMDS	611.262	2.02613	3.17202	10.0396
GMPR_Gower_PCoA	7.19262	2.00676	28.6265	3.86808
GMPR_altGower_NMDS	6.47643	2.00456	0.997956	6.36755
hellinger_altGower_NMDS	362.487	1.99539	0.65779	17.9029
hellinger_Horn_NMDS	723.956	1.98875	0.476108	18.5005
chi.square_altGower_NMDS	379.097	1.98874	0.714733	20.0757
rarefy_PINA_PCoA	83.5289	1.98455	2.02949	4.74025
rarefy_TINA_PCoA	442.265	1.95501	0.818596	5.28491
prop_altGower_NMDS	507.017	1.94512	0.29136	19.0834
CSS_Kulczynski_NMDS	160.931	1.94393	0.39611	20.6062
raw_gUniFrac05_PCoA	1989.36	1.90278	65.0658	7.0465
GMPR_Gower_NMDS	6.03343	1.89608	14.1558	3.8958
VST_Euc_tSNE	1684.1	1.86606	39.9357	7.79622
rarefy_gUniFrac05_PCoA	1616.24	1.86238	64.3599	6.96327
rarefy_gUniFracVAW_PCoA	940.56	1.8574	29.1652	5.21152
TMM_RF_tSNE	858.287	1.85343	86.2054	6.22094
hellinger_Bray_PCoA	2062.07	1.84501	49.1612	8.27508
hellinger_Gower_NMDS	257.151	1.81567	106.897	4.01037
GMPR_Spearman_tSNE	728.294	1.75317	0.393238	13.6696
wrench_RF_NMDS	96.8646	1.745	30.7934	4.95126
hellinger_Bray_NMDS	693.272	1.74453	0.368085	22.7721
wrench_Kulczynski_NMDS	407.975	1.73827	5.9573	13.7818
CSS_altGower_PCoA	1233.24	1.72421	0.404832	9.28789
TMMwsp_RF_tSNE	822.44	1.69664	83.652	7.14754
hellinger_altGower_PCoA	1582.58	1.66631	0.91386	7.71815
hellinger_RF_UMAP	14682.3	1.6625	92.9387	5.4453
clr_Pearson_NMDS	218.96	1.62259	0.490816	16.3078
rarefy_RF_UMAP	19663.6	1.61551	92.4848	5.35434
kmer_Spearman_UMAP	7.44737	1.60546	0.814634	1.77559
CSS_Gower_PCoA	677.141	1.60447	207.57	2.24809
wrench_RF_UMAP	1556.18	1.57638	34.4985	4.14669
kmer_Gower_UMAP	3.56573	1.56892	0.785067	1.44583
wrench_Bray_tSNE	657.991	1.5647	24.9604	3.94238
chi.square_RF_UMAP	15502.8	1.52544	93.095	4.90392
hellinger_Gower_UMAP	29174.2	1.51272	115.17	4.9106
CSS_altGower_NMDS	170.798	1.50294	0.639513	22.3701
CSS_Pearson_NMDS	248.478	1.49045	0.625918	19.5484
GMPR_Canberra_NMDS	7.45783	1.48882	0.8986	16.0174
rarefy_gUniFrac05_NMDS	957.084	1.47705	8.78551	11.3811
GMPR_Gower_UMAP	163.132	1.47545	67.4753	3.15052
raw_gUniFracVAW_NMDS	452.337	1.45691	14.8993	4.61621
VST_Pearson_NMDS	292.615	1.43441	0.436174	17.6704
raw_gUniFrac05_NMDS	586.525	1.42138	8.48918	11.309
raw_Chao_tSNE	15.9817	1.42098	0.942265	10.8314
rarefy_altGower_PCoA	1135.74	1.40973	0.202325	8.16009
CSS_Canberra_NMDS	55.5534	1.40161	0.223257	23.8033
prop_RF_UMAP	17367.1	1.38901	86.2581	4.82519
hellinger_Horn_PCoA	672.988	1.35677	35.4014	6.9263
kmer_Bray_UMAP	3.58672	1.34746	0.624348	1.40545
prop_altGower_PCoA	1093.87	1.34621	0.206275	7.86706
CSS_Gower_NMDS	209.554	1.34496	92.7735	5.57678
rarefy_Chao_tSNE	15.1289	1.33479	0.82361	11.7374
CSS_Kulczynski_PCoA	1237.15	1.32637	14.2125	8.48207
kmer_Horn_UMAP	3.14987	1.31899	0.619568	1.38815
chi.square_altGower_PCoA	1598.23	1.3178	1.1121	6.79224
CSS_Bray_NMDS	146.46	1.31489	0.179034	22.7067
kmer_Canberra_UMAP	3.10256	1.30306	1.01762	1.27399
raw_PINA_NMDS	170.146	1.29522	18.9591	4.962
chi.square_Euc_NMDS	504.907	1.27429	0.349237	8.59465
clr_Spearman_NMDS	177.112	1.27229	1.01485	18.9082
CSS_Spearman_NMDS	177.112	1.27229	1.01485	18.9082
hellinger_Spearman_NMDS	177.112	1.27229	1.01485	18.9082
prop_Spearman_NMDS	177.112	1.27229	1.01485	18.9082
TMM_Spearman_NMDS	177.112	1.27229	1.01485	18.9082
TMMwsp_Spearman_NMDS	177.112	1.27229	1.01485	18.9082
VST_Spearman_NMDS	177.112	1.27229	1.01485	18.9082
wrench_Spearman_NMDS	177.112	1.27229	1.01485	18.9082
rarefy_PINA_NMDS	120.378	1.26379	19.0861	4.84434
wrench_Kulczynski_PCoA	942.52	1.26104	59.3389	4.23503
CSS_Horn_NMDS	151.42	1.24452	0.159437	22.1892
rarefy_Chao_NMDS	30.8841	1.23542	0.99331	19.0372
wrench_altGower_NMDS	159.919	1.2061	1.90944	13.4239
kmer_Kulczynski_UMAP	2.94363	1.20155	0.587174	1.44039
CSS_Gower_UMAP	13144.3	1.18874	101.825	7.9366
kmer_RF_UMAP	2.59597	1.17169	2.10452	2.04249
kmer_Canberra_tSNE	2.8635	1.16961	0.565245	11.6884
rarefy_Spearman_NMDS	287.673	1.16484	0.631585	20.9014
raw_Chao_NMDS	21.9735	1.1587	1.12038	21.8933
raw_gUniFracVAW_PCoA	933.142	1.15831	27.2512	3.94945
hellinger_Gower_tSNE	1265.45	1.15568	110.862	6.47964
GMPR_Spearman_NMDS	154.531	1.13076	0.996561	19.3271
kmer_Spearman_tSNE	5.02279	1.11983	0.843194	11.4926
kmer_Spearman_NMDS	3.69069	1.11955	0.132933	21.4994
wrench_altGower_PCoA	336.029	1.11829	1.45994	6.38921
kmer_Kulczynski_PCoA	4.60927	1.1181	0.90821	8.07301
kmer_Bray_PCoA	4.60927	1.1181	0.90821	8.07301
wrench_Canberra_NMDS	72.1895	1.10796	13.0497	11.1018
GMPR_altGower_PCoA	8.59962	1.09789	2.0202	5.42834
kmer_altGower_PCoA	4.61988	1.09443	0.294185	7.71371
kmer_Spearman_PCoA	4.55374	1.09175	0.140421	7.99538
GMPR_Bray_PCoA	10.8937	1.08919	22.9056	1.93572
GMPR_RF_PCoA	9.38531	1.08904	55.9852	2.28861
kmer_Pearson_PCoA	3.06882	1.08881	0.214746	6.74447
kmer_Horn_PCoA	3.11203	1.07211	0.266612	6.7466
wrench_Bray_NMDS	150.535	1.0672	17.6111	7.15117
TMMwsp_RF_UMAP	15955.2	1.06611	126.329	4.60599
clr_Euc_NMDS	414.901	1.04852	12.948	7.25977
clr_Pearson_PCoA	796.128	1.02737	29.6953	7.49402
clr_Euc_PCoA	1261.41	1.02312	60.8815	3.20584
kmer_Gower_PCoA	3.86595	1.01505	2.41631	8.28131
kmer_Pearson_UMAP	2.75563	1.01323	0.565638	1.45384
kmer_Canberra_NMDS	3.82261	1.00478	0.279847	12.1232
kmer_Horn_NMDS	2.7101	1.00055	0.210458	13.9574
kmer_altGower_NMDS	3.34744	1.00008	0.209775	18.2385
kmer_Pearson_NMDS	3.03081	1.00008	0.195496	13.6433
kmer_Gower_NMDS	3.33723	1.00001	0.190799	19.1014
kmer_Kulczynski_NMDS	3.26277	0.99975	0.219385	17.5889
kmer_Bray_NMDS	3.26276	0.99975	0.219571	17.5866
CSS_Pearson_PCoA	769.696	0.991099	35.3786	6.70455
GMPR_RF_NMDS	8.2835	0.983439	38.2632	4.84874
kmer_Pearson_tSNE	2.90642	0.981814	0.441358	10.0374
kmer_RF_tSNE	2.3613	0.963696	1.63651	9.35481
kmer_altGower_UMAP	3.39928	0.951336	0.68373	1.34914
TMM_RF_UMAP	14268	0.935379	128.856	5.13793
kmer_Horn_tSNE	2.45297	0.932616	0.517405	9.08739
kmer_Kulczynski_tSNE	2.28142	0.912094	0.438928	10.3595
CSS_Gower_tSNE	908.803	0.909452	90.928	7.41165
kmer_altGower_tSNE	2.98213	0.907329	0.539734	9.73462
kmer_RF_NMDS	3.52189	0.904497	2.06423	11.9786
GMPR_Canberra_PCoA	9.9376	0.876926	61.8808	1.91958
kmer_Bray_tSNE	2.53374	0.87348	0.485068	9.93196
rarefy_Chao_PCoA	31.5079	0.864593	39.0163	5.85047
raw_Chao_PCoA	20.8729	0.854193	38.9708	6.07
kmer_Gower_tSNE	2.95799	0.822215	0.66315	10.7114
VST_Euc_NMDS	448.936	0.812228	17.6241	8.99274
GMPR_RF_tSNE	10.2604	0.811059	48.2176	5.21018
rarefy_Spearman_PCoA	638.79	0.788474	55.2339	6.14767
VST_Pearson_PCoA	912.704	0.752202	37.2716	6.78231
wrench_RF_PCoA	587.655	0.740817	49.0435	2.73995
rarefy_TINA_NMDS	3971.67	0.626197	63.3565	3.82294
raw_TINA_NMDS	110480	0.599861	63.7992	3.86591
wrench_Bray_PCoA	312.016	0.572375	56.4891	2.61717
VST_Euc_PCoA	1531.77	0.551473	105.236	3.6957
clr_Spearman_PCoA	659.009	0.545364	66.8469	6.26498
CSS_Spearman_PCoA	659.009	0.545364	66.8469	6.26498
hellinger_Spearman_PCoA	659.009	0.545364	66.8469	6.26498
prop_Spearman_PCoA	659.009	0.545364	66.8469	6.26498
TMM_Spearman_PCoA	659.009	0.545364	66.8469	6.26498
TMMwsp_Spearman_PCoA	659.009	0.545364	66.8469	6.26498
VST_Spearman_PCoA	659.009	0.545364	66.8469	6.26498
wrench_Spearman_PCoA	659.009	0.545364	66.8469	6.26498
kmer_Canberra_PCoA	4.71404	0.540718	28.0649	7.53854
GMPR_Spearman_PCoA	476.645	0.540398	70.1051	6.32705
CSS_Bray_PCoA	1140.74	0.533914	66.5506	7.39794
CSS_Horn_PCoA	551.989	0.494011	51.1321	8.17002
GMPR_RF_UMAP	9.13225	0.454931	56.1974	4.99576
VST_RF_tSNE	59.5939	0.413194	199.122	5.49272
kmer_RF_PCoA	3.1986	0.363353	70.4322	2.30752
wrench_Canberra_PCoA	599.995	0.362113	109.821	2.84944
CSS_Canberra_PCoA	136.827	0.355217	157.399	5.26234
clr_RF_tSNE	42.7732	0.310349	191.517	4.09908
VST_RF_UMAP	165.732	0.294115	246.965	3.79421
clr_RF_NMDS	18.9768	0.22938	110.008	4.85996
clr_RF_UMAP	197.141	0.227911	272.353	4.17471
VST_RF_NMDS	22.0418	0.21113	132.24	5.84841
VST_RF_PCoA	25.5027	0.164504	286.633	2.61003
clr_RF_PCoA	22.5674	0.147836	276.789	2.64842

## Sheet: Table S7_F-stat_ord_syn_grad
Table S7: Median F-stat values obtained for each combination of count transformation, beta-diversity indices and ordination methods across the 30 synthetic gradient datasets
Methods	Comm. separation (F-stat) for modern DNA	Comm. separation (F-stat) for ancient DNA	DNA states separation (F-stat) for ancient DNA
hellinger_Kulczynski_UMAP	740.692	46.679	0.596694
hellinger_Bray_UMAP	643.598	44.7032	1.29808
chi.square_Kulczynski_UMAP	712.703	32.4663	3.96568
chi.square_Bray_UMAP	834.61	31.6362	4.27228
chi.square_altGower_UMAP	631.978	30.3462	1.5528
prop_Canberra_UMAP	173.208	28.3019	1.52441
hellinger_altGower_UMAP	574.259	28.2613	1.7618
chi.square_Euc_UMAP	712.602	28.2259	0.920395
chi.square_Canberra_UMAP	160.665	26.4162	1.60229
prop_altGower_UMAP	497.558	25.1226	1.28671
TMM_altGower_UMAP	485.634	24.5846	3.93532
rarefy_altGower_UMAP	490.364	24.1386	1.769
chi.square_Pearson_UMAP	608.393	22.4344	2.40315
TMMwsp_altGower_UMAP	682.9	21.6791	3.88891
TMMwsp_Canberra_UMAP	171.13	20.7888	0.953141
clr_Pearson_UMAP	197.065	18.568	0.701823
TMMwsp_Kulczynski_UMAP	575.309	18.5645	3.41172
TMM_Bray_UMAP	584.434	18.5376	2.65824
TMM_Canberra_UMAP	185.092	18.2468	1.11623
TMM_Kulczynski_UMAP	608.593	18.2435	2.7943
VST_Pearson_UMAP	495.162	16.199	0.669924
rarefy_Kulczynski_UMAP	530.064	16.1927	4.65242
hellinger_Euc_UMAP	796.407	16.0291	0.920081
CSS_Pearson_UMAP	193.186	15.2887	0.83955
CSS_altGower_UMAP	143.569	15.1572	3.47579
prop_Bray_UMAP	542.725	15.0492	6.31279
TMMwsp_Bray_UMAP	565.321	14.9518	4.05955
chi.square_Spearman_UMAP	188.471	14.4668	0.781454
rarefy_gUniFrac05_UMAP	519.033	14.1894	13.5656
hellinger_Pearson_UMAP	744.519	14.0589	1.37166
rarefy_Bray_UMAP	503.948	13.5802	6.22841
rarefy_Canberra_UMAP	117.717	12.611	2.13291
prop_Kulczynski_UMAP	449.27	12.2682	6.46634
raw_UniFrac_UMAP	393.564	11.765	3.48466
raw_TINA_UMAP	231.985	11.4196	1.62201
raw_gUniFrac05_UMAP	642.322	11.2852	13.6991
TMMwsp_Pearson_UMAP	419.734	10.9476	3.3296
hellinger_Horn_UMAP	802.84	10.2433	6.46076
prop_Pearson_UMAP	404.283	10.0711	4.02478
chi.square_Horn_UMAP	708.792	10.0061	12.7311
rarefy_Pearson_UMAP	443.592	9.80433	2.58102
TMM_Pearson_UMAP	381.8	9.70803	3.4395
chi.square_altGower_tSNE	378.059	9.64097	1.10812
wrench_Pearson_UMAP	390.92	9.35258	3.17231
TMMwsp_Horn_UMAP	306.778	9.25655	2.9349
rarefy_UniFrac_UMAP	337.694	8.93979	4.65848
wrench_Horn_UMAP	370.682	8.76244	3.73285
prop_RF_PCoA	199.87	8.66212	132.816
rarefy_Horn_UMAP	294.858	8.64327	3.15966
rclr_Spearman_UMAP	55.8703	8.5697	1.21372
prop_Horn_UMAP	349.64	8.55242	3.14231
rarefy_TINA_UMAP	308.499	8.39079	2.07654
chi.square_RF_PCoA	199.256	8.26135	135.583
hellinger_RF_PCoA	181.394	8.01819	134.675
CSS_Horn_UMAP	160.831	7.91915	1.94368
CSS_Bray_UMAP	170.028	7.82519	2.29588
rarefy_RF_PCoA	215.798	7.5976	151.861
TMM_Horn_UMAP	336.213	7.58278	4.54867
rclr_Pearson_UMAP	12.0016	6.83558	0.994825
hellinger_RF_NMDS	114.324	6.61479	72.9989
prop_RF_NMDS	124.4	6.36924	76.4226
chi.square_Bray_tSNE	513.889	6.33491	2.18318
chi.square_Euc_tSNE	508.585	6.26173	1.29837
hellinger_Canberra_UMAP	60.6599	6.15504	1.47222
TMM_RF_PCoA	168.025	5.96227	172.207
rarefy_RF_NMDS	149.277	5.79397	78.9473
clr_Spearman_UMAP	171.749	5.73017	0.893681
CSS_Spearman_UMAP	171.749	5.73017	0.893681
hellinger_Spearman_UMAP	171.749	5.73017	0.893681
prop_Spearman_UMAP	171.749	5.73017	0.893681
TMM_Spearman_UMAP	171.749	5.73017	0.893681
TMMwsp_Spearman_UMAP	171.749	5.73017	0.893681
VST_Spearman_UMAP	171.749	5.73017	0.893681
wrench_Spearman_UMAP	171.749	5.73017	0.893681
rclr_Spearman_tSNE	47.2496	5.55203	0.645826
TMMwsp_RF_NMDS	120.491	5.5413	84.7289
TMM_altGower_tSNE	488.219	5.52151	2.10857
TMM_Gower_PCoA	241.694	5.34117	178.753
TMMwsp_Gower_NMDS	93.1035	5.30265	96.4505
chi.square_RF_NMDS	134.229	5.15169	78.1903
TMMwsp_RF_PCoA	169.728	5.12518	166.462
hellinger_altGower_tSNE	379.557	5.10543	2.55933
TMMwsp_altGower_tSNE	478.666	5.09761	3.86137
TMM_Gower_NMDS	99.7807	5.00442	82.8674
chi.square_Pearson_tSNE	552.939	4.9269	1.65928
TMMwsp_Kulczynski_tSNE	523.863	4.84228	1.69112
TMM_RF_NMDS	110.049	4.70702	91.0275
rarefy_Spearman_UMAP	74.7053	4.63709	0.5988
prop_altGower_tSNE	512.696	4.62671	1.09254
CSS_Kulczynski_UMAP	193.337	4.58379	2.43469
TMMwsp_Gower_PCoA	243.652	4.46191	176.805
chi.square_Kulczynski_tSNE	487.846	4.31271	2.29918
rarefy_Canberra_tSNE	112.454	4.29538	1.04224
rarefy_Gower_PCoA	249.206	4.20083	143.259
prop_Gower_PCoA	271.19	4.20056	155.866
chi.square_Gower_PCoA	271.19	4.20056	155.866
rarefy_altGower_tSNE	428.349	4.07273	0.889966
prop_Canberra_tSNE	120.97	4.05738	0.898067
TMMwsp_Bray_tSNE	549.921	4.02469	1.90635
TMM_Canberra_tSNE	136.149	4.02128	0.592009
hellinger_Kulczynski_tSNE	492.52	3.9811	0.751423
rclr_Pearson_tSNE	20.3674	3.85605	0.51417
chi.square_Canberra_tSNE	124.744	3.77085	0.870932
chi.square_Gower_NMDS	100.626	3.61885	77.8209
prop_Gower_NMDS	100.626	3.61885	77.8209
rarefy_Gower_NMDS	146.917	3.56936	68.2424
GMPR_Spearman_UMAP	54.7109	3.52851	0.991614
TMM_Kulczynski_tSNE	507.147	3.49762	1.39944
TMMwsp_Pearson_tSNE	368.302	3.41838	2.08716
TMM_Bray_tSNE	530.963	3.41511	1.32643
chi.square_Horn_tSNE	528.441	3.23019	2.0237
hellinger_Bray_tSNE	466.682	3.17093	0.66295
TMMwsp_Canberra_tSNE	119.62	3.1172	0.519179
GMPR_Horn_UMAP	13.3164	3.08936	2.1193
rarefy_Kulczynski_tSNE	474.337	3.04052	1.51765
prop_Horn_tSNE	356.631	3.02132	1.36922
VST_Euc_UMAP	357.794	2.95194	65.8435
rarefy_gUniFrac05_tSNE	463.907	2.90027	5.89535
rclr_RF_PCoA	48.9511	2.78779	75.3548
prop_Pearson_tSNE	358.826	2.78121	1.95441
TMMwsp_Horn_tSNE	368.636	2.7679	1.72419
rarefy_UniFrac_tSNE	327.549	2.76472	2.43708
chi.square_Spearman_tSNE	140.532	2.76392	0.619972
rarefy_PINA_UMAP	93.3816	2.76263	4.40447
wrench_Pearson_tSNE	365.621	2.75331	1.84181
rarefy_Bray_tSNE	431.274	2.70235	1.99414
raw_UniFrac_tSNE	373.271	2.67112	2.11049
prop_Kulczynski_tSNE	497.85	2.65876	1.5037
rarefy_Horn_tSNE	321.508	2.63748	1.52281
rclr_RF_NMDS	43.6653	2.63673	48.5065
TMM_Horn_tSNE	328.884	2.63126	1.73646
rarefy_TINA_tSNE	1232.75	2.61213	1.45975
raw_PINA_UMAP	130.708	2.56752	4.33451
chi.square_Pearson_PCoA	475.1	2.54824	27.9277
rarefy_Pearson_tSNE	332.166	2.50311	1.62077
clr_Euc_UMAP	54.3025	2.49776	25.3903
prop_Bray_tSNE	509.368	2.43145	1.83294
TMM_Pearson_tSNE	360.739	2.37876	1.98499
raw_gUniFrac05_tSNE	485.402	2.20043	5.56542
wrench_Horn_tSNE	378.743	2.17354	1.65538
raw_TINA_tSNE	1135.02	2.11181	1.29267
GMPR_Gower_NMDS	6.0964	2.10554	13.8795
chi.square_Pearson_NMDS	245.553	2.07132	4.34981
wrench_Pearson_PCoA	206.01	2.05049	9.55107
TMM_Pearson_PCoA	206.01	2.05049	9.55107
prop_Pearson_PCoA	206.01	2.05049	9.55107
TMMwsp_Pearson_PCoA	206.01	2.05049	9.55107
rarefy_Pearson_PCoA	196.383	2.04052	9.6084
hellinger_RF_tSNE	183.547	1.99192	121.422
GMPR_Pearson_PCoA	21.7685	1.98035	10.2019
hellinger_Gower_PCoA	204.378	1.91532	243.922
rclr_Spearman_PCoA	45.5021	1.91332	21.3413
wrench_Gower_NMDS	67.6447	1.89114	16.3099
GMPR_Gower_PCoA	5.16456	1.84665	29.6021
GMPR_Horn_PCoA	20.9879	1.84163	13.8403
GMPR_Pearson_UMAP	18.9633	1.82491	2.45808
hellinger_Canberra_tSNE	59.1365	1.79781	0.580143
prop_RF_tSNE	199.743	1.77117	121.361
rarefy_gUniFracVAW_UMAP	570.726	1.74466	97.6107
rarefy_Horn_PCoA	195.856	1.73079	13.5396
CSS_Canberra_UMAP	18.4445	1.72855	1.42173
prop_Bray_PCoA	355.782	1.71617	45.9164
prop_Kulczynski_PCoA	355.782	1.71617	45.9164
hellinger_Euc_tSNE	633.292	1.7154	0.649113
TMM_Horn_PCoA	210.34	1.71412	13.5373
wrench_Horn_PCoA	210.34	1.71412	13.5373
prop_Horn_PCoA	210.34	1.71412	13.5373
TMMwsp_Horn_PCoA	210.34	1.71412	13.5373
TMMwsp_altGower_PCoA	311.552	1.71202	2.56361
rclr_Spearman_NMDS	27.172	1.70046	0.337772
rarefy_Spearman_NMDS	72.8656	1.69095	0.689443
hellinger_Gower_NMDS	98.7468	1.672	134.302
GMPR_Canberra_UMAP	4.44987	1.66635	1.55291
GMPR_Kulczynski_tSNE	4.57619	1.63146	4.28615
hellinger_Pearson_tSNE	663.824	1.61825	0.630881
raw_gUniFracVAW_UMAP	596.089	1.61274	82.2277
hellinger_Horn_tSNE	638.386	1.60852	0.686612
rarefy_PINA_tSNE	98.7683	1.60799	3.58794
raw_PINA_tSNE	106.164	1.59595	3.45673
GMPR_Canberra_tSNE	2.35193	1.59248	1.19305
wrench_altGower_UMAP	208.561	1.58655	21.6491
chi.square_RF_tSNE	208.12	1.55685	128.614
GMPR_Kulczynski_UMAP	4.54578	1.55442	10.3505
prop_Canberra_NMDS	54.2088	1.53356	1.30241
GMPR_altGower_UMAP	5.68697	1.53101	6.74605
wrench_Canberra_UMAP	76.2973	1.52908	22.5656
rarefy_Bray_PCoA	325.015	1.52838	45.6094
rarefy_Kulczynski_PCoA	325.015	1.52838	45.6094
clr_Euc_NMDS	44.2107	1.52635	13.4589
GMPR_Pearson_tSNE	11.4479	1.49837	1.92846
rclr_Euc_NMDS	22.2628	1.45432	35.7823
VST_Pearson_tSNE	289.916	1.44025	0.437854
CSS_RF_NMDS	54.0917	1.43626	45.3476
wrench_Bray_UMAP	241.245	1.42419	49.2201
hellinger_Pearson_PCoA	443.255	1.42045	11.4734
chi.square_Canberra_NMDS	54.2088	1.40021	1.33301
TMM_altGower_NMDS	242.501	1.39819	1.57756
rarefy_Horn_NMDS	192.185	1.39072	2.18106
prop_RF_UMAP	292.145	1.38549	159.114
clr_Pearson_PCoA	113.833	1.33963	27.5977
wrench_Kulczynski_UMAP	279.501	1.33514	42.6607
GMPR_Horn_tSNE	10.2415	1.32329	2.04593
GMPR_RF_NMDS	8.11321	1.30875	36.083
TMM_Bray_PCoA	319.478	1.30352	39.1271
clr_Euc_tSNE	41.7546	1.29747	22.2955
TMM_Bray_NMDS	287.567	1.28621	1.63799
VST_Euc_NMDS	97.7673	1.28459	20.0346
TMMwsp_Kulczynski_PCoA	318.333	1.28451	28.6317
prop_Horn_NMDS	208.177	1.27573	2.16087
TMM_Horn_NMDS	208.177	1.27573	2.16131
TMMwsp_Horn_NMDS	208.177	1.27573	2.16073
wrench_Horn_NMDS	208.177	1.27573	2.16189
TMM_Kulczynski_PCoA	312.686	1.27013	28.9061
raw_gUniFracVAW_NMDS	212.549	1.25602	17.7689
GMPR_RF_PCoA	8.43582	1.25033	52.0909
kmer_Gower_UMAP	1.6015	1.2485	0.856864
GMPR_Canberra_PCoA	6.67497	1.24738	62.1458
raw_gUniFracVAW_tSNE	482.736	1.23884	58.6401
rarefy_Chao_UMAP	2.38023	1.23814	4.43485
hellinger_Kulczynski_PCoA	347.273	1.23559	23.5139
CSS_altGower_tSNE	97.8258	1.22623	2.4104
wrench_Bray_NMDS	96.412	1.2248	18.7945
TMMwsp_Bray_NMDS	300.013	1.22035	1.57551
CSS_RF_PCoA	62.3425	1.21753	113.56
hellinger_Pearson_NMDS	256.496	1.21491	0.922884
TMM_altGower_PCoA	309.3	1.21287	3.22571
wrench_Gower_tSNE	114.998	1.21083	27.9969
rclr_RF_tSNE	32.0891	1.20984	61.3869
TMM_Kulczynski_NMDS	289.692	1.20681	0.984406
VST_Pearson_PCoA	283.818	1.2052	34.8335
CSS_Bray_tSNE	98.4135	1.20441	0.436238
hellinger_Horn_PCoA	373.833	1.20406	35.4521
GMPR_Horn_NMDS	19.5788	1.20209	2.45671
clr_Pearson_tSNE	134.773	1.20184	0.67207
GMPR_Kulczynski_PCoA	18.5114	1.19931	35.5396
chi.square_Spearman_PCoA	201.49	1.19363	63.0858
wrench_Gower_PCoA	120.231	1.19178	43.4761
CSS_Pearson_PCoA	170.918	1.1824	35.5006
chi.square_Horn_PCoA	456.283	1.1819	60.9992
rarefy_RF_tSNE	247.271	1.17596	132.578
CSS_RF_UMAP	41.9172	1.17224	85.6384
raw_Chao_UMAP	2.3133	1.17213	5.25163
wrench_altGower_tSNE	162.441	1.17191	10.5353
rclr_RF_UMAP	17.373	1.16556	77.9099
rarefy_gUniFracVAW_NMDS	236.63	1.16246	17.7539
clr_Pearson_NMDS	61.6868	1.15987	0.804643
GMPR_Bray_UMAP	2.86679	1.15935	4.28864
CSS_Horn_NMDS	40.2971	1.15812	0.342242
chi.square_Gower_tSNE	276.292	1.15809	152.369
rarefy_Spearman_tSNE	79.1922	1.1552	0.402237
chi.square_Bray_PCoA	377.218	1.15402	64.4472
CSS_Horn_tSNE	104.48	1.15332	0.589475
GMPR_Spearman_tSNE	43.3406	1.14115	0.738923
raw_Chao_PCoA	13.5849	1.11615	41.9592
hellinger_Bray_PCoA	345.857	1.11551	52.7758
chi.square_Euc_PCoA	399.086	1.11269	3.20703
chi.square_Horn_NMDS	252.466	1.10902	1.96758
GMPR_RF_tSNE	2.83397	1.10864	47.2749
chi.square_Kulczynski_PCoA	368.34	1.10691	63.2868
rarefy_gUniFracVAW_tSNE	455.109	1.10504	66.6887
raw_gUniFracVAW_PCoA	355.518	1.10367	34.7832
wrench_Bray_tSNE	169.681	1.10346	35.6581
GMPR_Bray_tSNE	2.32139	1.10104	2.72095
rarefy_Chao_PCoA	12.9378	1.10052	40.8034
hellinger_Euc_PCoA	401.994	1.09573	39.6752
CSS_RF_tSNE	41.5487	1.09383	60.8527
rclr_Euc_PCoA	26.5949	1.09266	80.5228
rarefy_Canberra_NMDS	97.1045	1.09082	1.83669
CSS_Canberra_tSNE	18.0565	1.08412	0.573848
TMMwsp_RF_tSNE	183.73	1.08339	124.513
TMMwsp_Kulczynski_NMDS	300.54	1.06262	1.00562
rarefy_altGower_PCoA	315.435	1.06085	0.250006
CSS_altGower_NMDS	37.088	1.0594	0.512158
hellinger_Bray_NMDS	161.714	1.05468	1.00796
GMPR_Gower_tSNE	7.20779	1.04886	52.0275
clr_Euc_PCoA	53.8228	1.04446	64.8029
hellinger_Horn_NMDS	251.352	1.03667	0.621384
rarefy_Pearson_NMDS	197.214	1.03607	2.69776
rarefy_Canberra_PCoA	144.019	1.0294	135.531
GMPR_Kulczynski_NMDS	16.1012	1.02524	2.58155
rarefy_Bray_NMDS	317.73	1.02399	2.88685
rarefy_Kulczynski_NMDS	317.73	1.02399	2.88685
prop_Gower_tSNE	273.922	1.02086	154.18
rclr_Pearson_PCoA	30.1235	1.01278	16.961
wrench_Canberra_NMDS	35.4836	1.01223	15.0997
raw_TINA_PCoA	600.995	1.00702	1.22369
rclr_Euc_UMAP	10.5318	1.00366	84.8133
VST_Pearson_NMDS	111.924	1.00283	0.473153
rarefy_PINA_NMDS	45.9856	0.99886	28.8696
raw_Chao_tSNE	7.44394	0.993858	1.25193
VST_Euc_tSNE	219.548	0.993426	48.1509
TMMwsp_Bray_PCoA	319.892	0.98782	40.741
CSS_Gower_UMAP	74.5405	0.984747	137.434
raw_PINA_NMDS	52.8422	0.979178	29.5787
CSS_Pearson_tSNE	131.079	0.97561	0.649875
TMMwsp_Canberra_NMDS	48.0485	0.970782	0.494768
GMPR_altGower_tSNE	2.96274	0.965247	4.26659
GMPR_Pearson_NMDS	20.3954	0.963734	3.43485
rarefy_RF_UMAP	327.89	0.959596	222.253
rarefy_UniFrac_PCoA	260.675	0.959455	22.1979
raw_UniFrac_PCoA	309.759	0.952033	22.1126
rarefy_gUniFracVAW_PCoA	324.844	0.935092	34.1064
prop_Canberra_PCoA	88.1512	0.9303	140.166
chi.square_Canberra_PCoA	88.1512	0.9303	140.166
chi.square_altGower_NMDS	138.376	0.929529	2.12844
TMM_RF_tSNE	175.016	0.924991	137.019
raw_UniFrac_NMDS	258.836	0.918953	2.14451
wrench_Kulczynski_PCoA	165.118	0.91398	83.9847
VST_Euc_PCoA	131.038	0.913935	99.5112
rarefy_gUniFrac05_PCoA	328.935	0.912117	70.2483
rarefy_UniFrac_NMDS	253.164	0.911318	2.07966
hellinger_RF_UMAP	302.658	0.905007	165.82
raw_gUniFrac05_PCoA	344.15	0.902347	71.9025
kmer_RF_UMAP	1.94575	0.888236	3.00876
TMMwsp_altGower_NMDS	240.625	0.887841	1.60677
chi.square_Gower_UMAP	386.654	0.886611	194.794
chi.square_Bray_NMDS	171.385	0.88654	2.67047
chi.square_Euc_NMDS	226.571	0.883612	0.298667
prop_altGower_PCoA	342.564	0.882508	0.264199
clr_Spearman_NMDS	50.9445	0.878524	1.07419
CSS_Spearman_NMDS	50.9445	0.878524	1.07419
hellinger_Spearman_NMDS	50.9445	0.878524	1.07419
prop_Spearman_NMDS	50.9445	0.878524	1.07419
TMM_Spearman_NMDS	50.9445	0.878524	1.07419
TMMwsp_Spearman_NMDS	50.9445	0.878524	1.07419
VST_Spearman_NMDS	50.9445	0.878524	1.07419
wrench_Spearman_NMDS	50.9445	0.878524	1.07419
clr_Spearman_tSNE	91.2941	0.877543	0.404883
CSS_Spearman_tSNE	91.2941	0.877543	0.404883
hellinger_Spearman_tSNE	91.2941	0.877543	0.404883
prop_Spearman_tSNE	91.2941	0.877543	0.404883
TMM_Spearman_tSNE	91.2941	0.877543	0.404883
TMMwsp_Spearman_tSNE	91.2941	0.877543	0.404883
VST_Spearman_tSNE	91.2941	0.877543	0.404883
wrench_Spearman_tSNE	91.2941	0.877543	0.404883
CSS_Gower_NMDS	38.2467	0.876628	102.95
wrench_Kulczynski_NMDS	123.377	0.874165	9.1393
rarefy_TINA_PCoA	623.892	0.871071	1.65942
kmer_Canberra_tSNE	1.3747	0.86715	0.625857
kmer_Spearman_UMAP	1.70401	0.861534	0.618029
TMMwsp_Canberra_PCoA	80.2227	0.857787	150.677
TMMwsp_Gower_tSNE	258.79	0.856495	161.06
chi.square_Spearman_NMDS	77.4735	0.853323	2.09026
chi.square_Kulczynski_NMDS	167.72	0.846978	3.04257
TMMwsp_Pearson_NMDS	212.022	0.844888	2.50674
prop_Pearson_NMDS	212.022	0.844883	2.50674
TMM_Pearson_NMDS	212.022	0.844881	2.50674
wrench_Pearson_NMDS	212.022	0.844864	2.50674
hellinger_Kulczynski_NMDS	159.566	0.840423	0.997909
chi.square_RF_UMAP	310.557	0.837869	182.545
TMM_Canberra_PCoA	80.1113	0.835715	150.05
wrench_RF_NMDS	76.3904	0.835521	35.4709
wrench_Bray_PCoA	103.131	0.834667	84.8194
GMPR_altGower_PCoA	4.40489	0.833532	2.08916
prop_altGower_NMDS	249.307	0.831044	0.318126
kmer_Horn_NMDS	1.46226	0.825344	0.102312
GMPR_Spearman_NMDS	43.6466	0.818586	0.889585
CSS_altGower_PCoA	72.6481	0.816573	0.455657
wrench_altGower_PCoA	118.377	0.815596	1.39725
CSS_Kulczynski_NMDS	39.2673	0.811674	0.437637
CSS_Kulczynski_tSNE	115.648	0.806844	1.61102
CSS_Horn_PCoA	111.394	0.806563	51.6809
kmer_Kulczynski_UMAP	1.41525	0.806037	0.645019
wrench_Canberra_tSNE	67.1232	0.798303	14.5552
clr_RF_UMAP	4.58389	0.797215	240.821
TMM_Gower_tSNE	241.567	0.794741	151.073
GMPR_altGower_NMDS	5.59894	0.777137	1.67763
prop_Gower_UMAP	385.318	0.776928	179.792
clr_RF_NMDS	17.1719	0.771125	106.085
CSS_Pearson_NMDS	64.2791	0.771093	0.762718
hellinger_Canberra_NMDS	30.6914	0.764941	0.44826
rarefy_Spearman_PCoA	120.351	0.763631	54.0582
CSS_Gower_tSNE	52.6403	0.755777	121.444
clr_RF_tSNE	4.73401	0.74977	188.779
wrench_Gower_UMAP	178.662	0.745931	41.3371
raw_Chao_NMDS	9.45949	0.743823	1.76509
chi.square_altGower_PCoA	354.91	0.743594	1.42444
GMPR_Canberra_NMDS	8.96257	0.741213	1.59877
VST_RF_NMDS	22.9952	0.740154	151.101
TMM_Canberra_NMDS	48.4237	0.738384	0.586142
rarefy_PINA_PCoA	60.7387	0.733061	1.33963
CSS_Bray_PCoA	62.2562	0.729861	69.0618
CSS_Bray_NMDS	31.8744	0.727229	0.293056
rarefy_Gower_tSNE	273.405	0.726727	135.091
raw_gUniFrac05_NMDS	197.24	0.725013	10.5324
rarefy_altGower_NMDS	303.68	0.721758	0.339766
raw_PINA_PCoA	70.0112	0.718263	1.29294
wrench_Canberra_PCoA	63.2017	0.717542	115.058
rarefy_gUniFrac05_NMDS	302.749	0.706887	11.0774
VST_RF_tSNE	7.11713	0.699051	258.228
TMMwsp_Gower_UMAP	388.795	0.69777	172.247
wrench_altGower_NMDS	113.428	0.697643	2.98139
GMPR_RF_UMAP	1.398	0.696711	46.0807
wrench_RF_tSNE	79.0999	0.696157	38.6868
hellinger_Euc_NMDS	258.21	0.695716	0.63961
kmer_Bray_tSNE	1.35516	0.691146	0.245029
prop_Bray_NMDS	301.411	0.681656	2.75681
prop_Kulczynski_NMDS	301.411	0.681656	2.75681
hellinger_Canberra_PCoA	50.8135	0.678256	144.602
GMPR_Bray_PCoA	3.66804	0.675034	25.7112
kmer_Kulczynski_NMDS	1.61368	0.669244	0.0954907
kmer_Bray_NMDS	1.61368	0.668722	0.094997
kmer_Pearson_NMDS	1.39614	0.663799	0.106328
kmer_Gower_NMDS	1.84195	0.657534	0.141781
kmer_Horn_UMAP	1.13368	0.65509	0.544196
wrench_Kulczynski_tSNE	257.645	0.654663	22.9865
GMPR_Gower_UMAP	4.94979	0.653523	91.8479
kmer_Spearman_PCoA	1.51417	0.651248	0.183804
CSS_Gower_PCoA	51.3842	0.650257	242.38
hellinger_altGower_NMDS	134.815	0.647698	0.680734
wrench_RF_UMAP	107.401	0.644174	49.9642
kmer_Bray_UMAP	1.45905	0.643577	0.478106
TMM_Gower_UMAP	369.847	0.639559	186.278
kmer_Spearman_tSNE	1.75423	0.634385	0.502842
kmer_Kulczynski_PCoA	2.23987	0.626267	0.696984
kmer_Bray_PCoA	2.23987	0.626267	0.696984
rclr_Pearson_NMDS	29.6343	0.61998	0.70186
CSS_Canberra_PCoA	25.1608	0.612109	158.848
GMPR_Bray_NMDS	6.18743	0.604535	2.89138
rarefy_Gower_UMAP	306	0.593567	153.529
kmer_Canberra_UMAP	1.2466	0.593131	1.01004
kmer_Canberra_PCoA	1.71646	0.592713	33.8249
kmer_Gower_PCoA	1.92037	0.590127	3.43894
CSS_Canberra_NMDS	14.7586	0.590038	0.332268
CSS_Kulczynski_PCoA	104.166	0.58527	18.4864
kmer_Canberra_NMDS	1.98145	0.585127	0.241188
rclr_Euc_tSNE	8.30612	0.576439	65.139
GMPR_Spearman_PCoA	97.6863	0.573111	63.3772
TMM_RF_UMAP	284.794	0.571133	144.618
TMMwsp_RF_UMAP	285.426	0.570979	162.336
VST_RF_UMAP	3.49887	0.567951	265.352
VST_RF_PCoA	29.8162	0.567322	274.686
hellinger_Gower_UMAP	369.089	0.557504	273.117
kmer_Kulczynski_tSNE	1.50396	0.552718	0.454364
hellinger_Gower_tSNE	243.975	0.552297	205.499
kmer_altGower_NMDS	1.60276	0.547456	0.0957243
raw_TINA_NMDS	154.172	0.542987	104.154
clr_RF_PCoA	24.6132	0.539123	227.745
hellinger_altGower_PCoA	341.77	0.535773	0.847146
kmer_RF_tSNE	1.68843	0.528484	1.0827
rarefy_Chao_NMDS	11.9781	0.52721	1.68611
clr_Spearman_PCoA	141.052	0.51329	64.2539
CSS_Spearman_PCoA	141.052	0.51329	64.2539
hellinger_Spearman_PCoA	141.052	0.51329	64.2539
prop_Spearman_PCoA	141.052	0.51329	64.2539
TMM_Spearman_PCoA	141.052	0.51329	64.2539
TMMwsp_Spearman_PCoA	141.052	0.51329	64.2539
VST_Spearman_PCoA	141.052	0.51329	64.2539
wrench_Spearman_PCoA	141.052	0.51329	64.2539
kmer_Horn_tSNE	1.1752	0.507455	0.445615
kmer_Pearson_tSNE	1.44064	0.500492	0.536545
kmer_Pearson_UMAP	1.46475	0.500206	0.591358
kmer_Gower_tSNE	1.48627	0.499629	0.363463
kmer_Spearman_NMDS	1.23403	0.495596	0.118415
rarefy_TINA_NMDS	162.18	0.489673	100.25
kmer_altGower_PCoA	2.24051	0.481571	0.247172
kmer_altGower_UMAP	1.48517	0.466662	0.848416
wrench_RF_PCoA	104.713	0.450801	54.7248
kmer_RF_NMDS	1.62789	0.405466	2.43887
kmer_altGower_tSNE	1.43736	0.402436	0.458527
kmer_RF_PCoA	2.10669	0.392507	66.1666
rarefy_Chao_tSNE	2.2272	0.382563	1.02653
kmer_Pearson_PCoA	1.52871	0.378954	0.209916
kmer_Horn_PCoA	1.91689	0.376715	0.191937

[truncated: 10 more sheets: Table S8_F-stat_ord_emp_clus, Table S9_F-stat_ord_emp_grad, Table S10_com_transfer_syn_clus, Table S11_com_transfer_syn_grad, Table S12_com_transfer_emp_clus, Table S13_com_transfer_emp_grad, Table S14_ord_transfer_syn_clus, Table S15_ord_transfer_syn_grad, Table S16_ord_transfer_emp_clus, Table S17_ord_transfer_emp_grad]
